# Supplementary material for: Identification of universal and cell-type specific p53 DNA binding
Source: BMC Mol Cell Biol. 2020 Feb 18;21:5. doi: 10.1186/s12860-020-00251-8 (PMC7027055; doi:10.1186/s12860-020-00251-8)
Supplement: Supplementary file 1 — Additional file 1: Table S1. p53 ChIP data generated in this study and the public datasets used (in Additional file 4: Figure S1). For each cell line and condition, we also individually called peaks and report the number of peaks identified in each condition. [file 12860_2020_251_MOESM1_ESM.txt]

cell line	# of peaks above background	Source
H460 -2hr IR 4Gy	7745	This paper
HCT116 -2hr IR 4Gy	7767	This paper
A549 -2hr IR 4Gy	7563	This paper
MCF7 -2hr IR 4Gy	7394	This paper
UO31 -2hr IR 4Gy	8358	This paper
UACC62 -2hr IR 4Gy	6166	This paper
U2OS-2hr IR 4Gy	7664	This paper
A498-2hr IR 4Gy	7549	This paper
UACC257 -2hr IR 4Gy	7380	This paper
SKMEL5 -2hr IR 4Gy	4765	This paper
LOXIMVI -2hr IR 4Gy	7114	This paper
MALM3E -2hr IR 4Gy	3341	This paper
U2OS -24hr ActD	6543	SRR048928 (Smeenk et al., 2011)
U2OS -24hr Etop	6047	SRR048929 (Smeenk et al., 2011)
HCT116 -12hr 5FU	7309	SRR1409975 (Sanchez et al., 2014)
MCF7 -8hr RITA	6126	SRR287798 (Nikulenkov et al., 2012)
MCF7 -8hr 5FU	5996	SRR287799 (Nikulenkov et al., 2012)
MCF7 -8hr Nutlin3A	5720	SRR287800 (Nikulenkov et al., 2012)
hESC -6 hr Doxo	5914	SRR575904 (Akdemir et al., 2014)
hESC -2 days RA	6053	SRR575905 (Akdemir et al., 2014)
LCL -18hr Doxo	5209	SRR851807 (Zeron-Medina et al., 2013)
LCL -4hr IR	5517	SRR851811 (Zeron-Medina et al., 2013)
CAL51 -2hr IR	6653	ERR375900 (Rashi-Elkeles et al., 2014)
BJ -6hr IR	7752	SRR1193314 (Williams wt al., 2014)
HCT116 -8hr IR	6536	SRR1539836 (Desantis et al., 2015)
