# Supplementary material for: Identification of universal and cell-type specific p53 DNA binding
Source: BMC Mol Cell Biol. 2020 Feb 18;21:5. doi: 10.1186/s12860-020-00251-8 (PMC7027055; doi:10.1186/s12860-020-00251-8)
Supplement: Supplementary file 2 — Additional file 2: Table S2. Table of 8742 p53 ChIP peaks reported in this study. Table includes chromosome number, peak start and end coordinates, whether the peak was variably bound across 12 cell lines in this study (494 peaks marked by ‘1’ in the ‘variable peak’ column), the nearest associated gene to each peak as well as the normalized peak intensities for each cell line in this study and in published datasets (Additional file 4: Figure S1, Additional file 1: Table S1). [file 12860_2020_251_MOESM2_ESM.txt]

chr	peakstart	peakend	variable_peak	nearest_gene		H460 -2hr 4Gy	HCT116 -2hr 4Gy	A549 -2hr 4Gy	MCF7 -2hr 4Gy	UO31 -2hr 4Gy	UACC62 -2hr 4Gy	U2OS-2hr 4Gy	A498-2hr 4Gy	UACC257 -2hr 4Gy	SKMEL5 -2hr 4Gy	LOXIMVI -2hr 4Gy	MALM3E -2hr 4Gy	U2OS -ActD	U2OS -Etop	HCT116 -5FU	MCF7 -RITA	MCF7 -5FU	MCF7 -Nutlin	hESC -Doxo	hESC -RA	LCL -Doxo	LCL -IR	CAL51 - IR	BJ - IR	HCT11 - IR
chr1	1014678	1015178	0	RNF223	10.0082	5.3267	1.6526	19.3202	7.8966	0.41229	2.568	11.6729	4.4921	0.26572	2.9379	0	9.1115	1.4515	0.85559	7.2595	3.95	2.1518	2.3991	8.047
chr1	1186227	1186727	0	C1QTNF12	1.5802	10.6915	10.0508	5.7064	9.235	17.5225	9.416	6.0017	6.9721	0.79716	3.0778	0	10.9543	14.5842	13.5184	11.8707	8.8147	16.153	19.4025	9.0362
chr1	1200054	1200554	0	UBE2J2	3.8277	3.4624	0.20236	2.038	8.2312	0.20615	0.749	1.2664	1.2166	0.26572	10.7023	0	0.40951	1.5206	0.19964	0.15578	0.20789	0.029476	3.2364	2.9867
chr1	1310413	1310913	0	AURKAIP1	5.2324	5.8975	5.194	10.6791	7.1828	9.8951	4.815	0.27531	19.7933	0.53144	1.5389	19.7435	4.7093	5.9443	8.2422	4.2685	4.5737	3.2129	10.8364	8.085
chr1	1446636	1447136	0	ATAD3A	5.1973	4.2994	4.452	7.3368	3.5468	0.20615	4.708	0.33037	13.4763	11.6916	1.5389	19.7435	2.457	0.20736	0.74151	0.18694	1.7879	0.79586	4.2025	7.267
chr1	1447057	1447557	0	ATAD3A	7.0233	0	2.0236	3.2608	4.0152	0	0	3.3037	10.2944	5.3144	0	0	4.0951	2.7648	0	2.4925	0	1.7686	1.9322	4.9461
chr1	1510022	1510522	0	SSU72	2.4933	5.7833	7.6224	0.48912	4.1267	13.6057	4.815	3.7441	15.5352	1.3286	1.9586	10.3418	8.8044	1.728	2.7379	1.4644	2.0374	0.70743	10.1118	11.2049
chr1	1590252	1590752	0	NA	7.3745	3.196	4.2497	1.7119	0.46844	17.3164	6.741	8.094	5.8959	27.9005	0	0	0	0	1.1978	1.9629	1.7463	2.476	3.3813	5.5929
chr1	1655678	1656178	0	CDK11B	1.4749	0.038048	4.2497	5.1357	4.7513	12.9873	4.601	0	11.7918	11.1602	0	9.8718	0	1.4515	2.3957	0	5.2389	0	5.7483	7.1909
chr1	1838861	1839361	0	CALML6	6.7424	16.8934	2.2935	3.8314	5.1082	9.4828	0.107	1.5968	8.4227	0.79716	5.0364	31.0255	7.064	1.5206	15.8855	13.9582	11.7668	15.6519	28.7736	20.0129
chr1	3229519	3230019	0	NA	8.2875	4.4897	2.2935	0.48912	2.543	0	9.309	9.5256	6.317	0	3.1477	30.0853	4.4022	3.1104	4.6487	3.3961	1.871	1.238	3.3974	7.0387
chr1	3412679	3413179	0	NA	0.10535	3.2341	1.5177	3.4238	6.0005	0.61844	0.107	1.1563	1.0294	0	0	0	0.40951	4.4236	2.1105	0.031157	0.041579	0.7369	3.8966	2.9487
chr1	3420663	3421163	0	NA	3.02	4.1092	3.8112	1.875	1.6953	5.1537	2.461	7.213	13.3359	34.2778	0.06995	9.8718	0.10238	1.728	3.3939	0.062313	0.041579	0.058952	1.3042	3.253
chr1	3713020	3713520	0	LRRC47	15.943	5.7833	4.6544	0.32608	4.1491	0.41229	6.955	3.6891	14.5058	1.0629	4.4068	0	0.10238	1.6589	3.3653	6.5741	7.0268	2.535	6.0542	10.425
chr1	4440580	4441080	0	NA	0.035117	1.8263	7.1165	7.1737	4.6398	0	9.095	6.9927	3.5095	0	9.0934	29.6153	0.10238	1.4515	0.68447	0.031157	0.041579	0.619	0.35424	1.1985
chr1	5143794	5144294	0	NA	3.8277	5.1365	4.2834	8.8041	2.833	4.5352	9.63	5.7814	3.1819	0.53144	0.1399	0	83.8467	68.5663	8.613	10.4998	8.7731	5.011	26.3423	29.8861
chr1	6086143	6086643	0	KCNAB2	4.0384	7.115	0.94437	0.16304	3.8145	0.41229	2.354	0.055061	19.8869	0.26572	6.0856	0	9.0092	2.9721	4.5632	1.4644	0.91473	0.76638	6.5212	8.9411
chr1	6265207	6265707	0	LOC102724450	10.7106	6.316	3.9124	3.9945	3.2345	0.41229	2.461	6.9927	7.1593	11.1602	0.06995	0	6.5521	1.5897	1.5971	2.2121	2.0374	3.9203	7.0847	7.5334
chr1	6474426	6474926	0	HES2	15.943	42.6519	17.7744	16.9561	24.7159	5.1537	7.169	18.06	10.5752	0	12.3811	11.282	34.501	27.7168	33.0544	63.2792	39.4998	51.4654	147.2174	104.0783
chr1	6614276	6614776	0	NOL9	5.5484	5.517	7.8585	3.5869	3.2345	2.0615	11.342	2.4227	17.6877	0.26572	7.8343	21.1538	2.1499	2.9721	2.139	2.8976	4.5737	2.6234	4.0576	14.6292
chr1	6761676	6762176	0	DNAJC11	3.3712	3.9951	8.7017	5.6249	6.1567	1.0307	11.556	1.1563	14.3654	0.79716	9.0934	0.94017	0.40951	4.3545	6.3314	1.4021	5.3221	4.4804	10.7559	18.1295
chr1	7278299	7278799	0	NA	6.8126	6.8867	1.5852	2.201	7.2274	1.0307	14.017	1.3215	14.3186	0.79716	0.2798	0	4.2998	1.4515	5.2191	1.4332	2.7026	1.9749	1.5297	1.7121
chr1	7461828	7462328	0	NA	12.3962	9.3218	7.184	0.24456	8.7219	4.7414	0.428	3.9644	5.2876	11.4259	9.3732	0.94017	2.5594	4.3545	2.7094	2.1187	1.7879	1.2675	2.4797	9.683
chr1	7609270	7609770	0	NA	8.4631	11.3764	2.3272	2.1195	2.766	0.20615	2.247	3.4688	17.7812	27.9005	1.5389	0.47008	0.20475	0	3.7646	2.7106	2.661	2.0044	2.4958	1.0083
chr1	8021613	8022113	0	PARK7	11.0617	8.9794	3.3053	12.7171	6.9151	14.2242	0.749	1.4316	19.2318	6.3773	3.2177	29.6153	4.7093	4.631	2.7949	1.7448	4.7816	2.1812	5.4263	14.458
chr1	8086072	8086572	0	ERRFI1	7.5852	13.3549	5.8349	0.32608	7.7181	22.4701	9.416	0.38543	10.4348	6.1115	14.0598	0	2.457	0.13824	2.6523	0.12463	0.083157	0.32424	4.3313	8.2943
chr1	8107785	8108285	0	NA	8.0066	6.8487	7.0828	5.6249	6.9597	9.0705	4.922	2.5879	3.2287	62.7097	10.7722	0	0.10238	0.13824	6.1888	0.74776	1.871	2.1223	0.75678	1.1034
chr1	8121280	8121780	0	NA	4.1789	7.7238	11.9058	3.9129	9.7703	0.82459	11.556	2.4777	0.56151	0.26572	1.6788	0.47008	0	1.5206	1.9679	0.7166	3.7005	5.1878	1.7712	1.0463
chr1	8197774	8198274	0	NA	1.8261	6.316	4.3508	2.038	11.6441	8.8643	9.63	2.4777	24.2386	1.0629	8.1141	19.7435	4.2998	5.8751	5.818	0.09347	1.081	0.029476	4.4602	0.83704
chr1	8271940	8272440	0	LINC01714	7.4447	10.8818	8.3307	0.32608	8.5435	1.0307	0.642	2.3676	1.3102	0	8.8836	0	0.10238	1.5897	3.4794	0.81007	1.871	1.916	4.7339	7.1148
chr1	8403412	8403912	0	NA	3.9331	5.8975	10.8265	1.875	5.4651	0.61844	2.889	4.9004	7.1125	0.26572	2.9379	29.6153	2.3547	1.5897	4.1354	0.062313	1.8295	0.088429	2.2059	1.5409
chr1	8686429	8686929	0	NA	0.35117	3.6526	4.6207	2.201	4.5729	4.9475	0.856	0.11012	22.4137	0	0.1399	20.6837	0	2.903	1.5115	0.77892	0.083157	0.64848	0.75678	1.1604
chr1	8772641	8773141	0	NA	21.7372	6.6965	8.7354	5.6249	4.0821	5.566	11.77	0.27531	19.5594	28.1662	3.3576	1.8803	0.10238	4.4236	0.94115	4.1438	3.5342	3.8024	0.40254	6.1066
chr1	8908867	8909367	0	NA	1.8963	7.5716	4.3508	3.7499	2.6099	17.9348	11.877	0	15.0673	0.53144	0.1399	0	4.607	4.4236	3.1372	2.7418	7.2763	2.6234	6.3279	12.4034
chr1	9223916	9224416	0	NA	0.28093	8.4467	9.5449	5.5433	6.6251	4.5352	21.079	2.4777	7.908	1.86	4.4768	1.4103	4.7093	1.6589	1.426	2.7729	0.041579	0.029476	1.4652	1.1795
chr1	9241975	9242475	0	LINC01759	43.8958	168.7053	123.5101	50.2977	130.7844	141.8293	87.098	31.3297	171.823	169.5289	60.7861	80.8544	241.9167	121.9264	235.06	98.829	100.5789	106.4091	237.0002	225.8677
chr1	9686930	9687430	0	NA	2.5284	2.5492	4.5195	6.9292	7.8743	13.1934	5.243	1.2113	13.7571	11.4259	0.2798	0.94017	2.5594	4.4236	3.2798	2.6483	0.99789	6.2784	6.1186	6.2968
chr1	9941757	9942257	0	NA	0.73745	1.1034	2.1923	0.24456	3.7252	8.6582	9.309	10.5167	5.6619	5.5801	0.20985	0	0.40951	3.2486	2.0534	0.031157	0.12474	0.64848	1.5619	0.11414
chr1	9953240	9953740	0	NA	0.17558	5.4028	0.13491	3.9129	2.4314	4.7414	5.243	0.27531	29.573	0.26572	10.4225	0	2.7642	7.7414	3.4509	1.4332	6.1952	0.088429	2.1093	2.1306
chr1	9958850	9959350	0	NA	4.6003	10.7676	0.10118	5.3803	4.8183	4.9475	7.169	2.3126	9.4989	16.7403	3.0778	0	0	0	1.2834	0.031157	0.87315	0.619	0.016102	0.057071
chr1	10134367	10134867	0	NA	0.98327	4.2233	0.84319	3.5053	6.402	13.3996	7.918	3.6891	8.6099	18.6003	9.3033	0	4.7093	4.4928	3.4509	1.3397	1.081	0.058952	1.6102	1.2746
chr1	10143011	10143511	0	NA	4.7759	6.8867	2.4284	31.6297	1.5838	13.8119	4.922	4.7903	0.18717	0.53144	6.0157	0	6.4497	8.7781	2.909	10.531	3.5342	11.9379	3.1076	0.13317
chr1	10168322	10168822	0	NA	10.9564	15.4856	2.2935	0.16304	1.2269	0	2.889	0.055061	4.3517	5.5801	7.6245	0	0.30713	9.1929	2.2531	0.74776	0	0.058952	1.1271	0.11414
chr1	10804147	10804647	0	NA	9.8327	5.2126	17.201	5.8694	4.5952	4.7414	0	5.2308	0.18717	0	0.1399	10.8119	0.51188	1.5897	9.326	19.6599	6.611	15.0034	1.6907	2.5872
chr1	10804574	10805074	0	NA	7.9715	2.3209	21.046	3.2608	3.636	4.5352	0.107	2.2024	0	0	0	0	0.10238	0	20.6768	21.9031	5.8626	13.5591	8.1313	3.0438
chr1	10856484	10856984	0	CASZ1	2.6689	6.8487	2.226	1.9565	5.9113	8.8643	0.214	3.579	7.0189	0	0.34975	0	9.1115	4.4928	1.3975	7.3841	4.5321	9.6092	4.911	7.4192
chr1	11333113	11333613	0	UBIAD1	13.555	3.919	3.7438	7.4183	5.019	10.3074	11.663	1.5417	10.4348	0	0	0	4.607	3.2486	6.2458	2.0563	0.24947	1.5622	3.8161	8.9411
chr1	11619246	11619746	0	NA	0.91303	1.9024	2.3609	2.201	18.2915	0.41229	4.922	0.11012	3.3691	0.26572	1.4689	0	7.2688	22.1182	9.5256	19.286	11.7668	3.3308	8.0186	1.4458
chr1	11968086	11968586	1	NA	121.7494	215.5425	45.7345	43.1239	38.6353	75.8622	239.3589	77.8012	185.8608	91.1417	84.5689	191.324	13.7185	10.9208	3.3939	3.5519	15.7583	12.8811	3.961	18.7002
chr1	11969614	11970114	1	NA	68.8286	105.3552	24.4524	29.4286	32.3894	30.0975	100.3659	58.1444	104.0203	118.5108	27.0005	110.9397	8.8044	0	4.991	0.74776	9.6878	7.4575	2.4797	8.047
chr1	12039721	12040221	0	MFN2	10.2541	7.6857	1.3828	5.3803	3.5691	30.7159	2.996	7.3782	6.0363	5.5801	0.20985	1.8803	4.9141	3.0412	4.5061	5.5147	1.2058	3.4487	3.5102	7.9899
chr1	12192887	12193387	0	NA	7.9715	1.1034	1.7876	3.5053	1.2046	0.82459	6.741	0	18.0152	16.7403	1.4689	29.6153	0.20475	0	2.6238	4.0504	4.4489	1.3854	2.3991	2.6253
chr1	12267077	12267577	0	NA	9.1303	26.101	15.2111	14.0214	5.2421	4.7414	2.461	10.4616	3.0415	17.5375	0.06995	0	23.9562	13.2709	27.9494	23.7725	30.7267	42.2394	69.8973	41.5286
chr1	12538268	12538768	0	NA	12.3611	27.7371	11.7372	2.038	9.2573	5.3598	9.309	12.9944	31.3979	13.0202	9.723	0.47008	2.3547	6.2207	3.4794	4.8604	2.8274	6.3079	0.90169	6.2968
chr1	12609788	12610288	0	NA	9.9731	9.5501	7.3189	1.875	14.8563	4.3291	18.404	12.9944	12.3065	5.5801	1.7487	19.7435	2.3547	3.2486	2.5668	5.2655	0.99789	2.535	1.8356	0.83704
chr1	12655855	12656355	0	DHRS3	5.5133	2.5873	10.894	2.2826	4.5729	0.82459	9.523	9.6357	6.317	0	3.3576	0.47008	0.40951	0.13824	3.2227	4.6423	4.4489	0.67795	7.9864	9.3406
chr1	12664320	12664820	0	DHRS3	15.9078	6.9248	2.6307	2.1195	9.3911	21.8516	9.202	11.8381	4.5857	0	13.7101	0	6.8593	3.2486	2.3101	0.09347	5.2389	0	2.6246	1.9785
chr1	12678247	12678747	0	DHRS3	19.4546	22.7147	26.6447	8.8857	18.5815	5.1537	8.025	14.8665	7.1593	0.26572	1.7487	51.2391	35.1153	17.7637	25.0974	25.8912	30.0614	28.3856	59.4795	27.9457
chr1	12696432	12696932	0	AADACL4	5.408	0.91315	0.13491	3.9945	10.0157	17.3164	18.404	22.1345	0.32755	0.53144	0.20985	0	8.702	1.5897	0.85559	0.7166	1.0395	0.029476	6.183	20.6026
chr1	12700495	12700995	0	AADACL4	10.8159	10.9579	18.4489	7.0107	6.0228	26.1807	7.062	6.0567	4.2581	0	4.7566	0	8.5997	7.2575	18.0815	4.6423	14.8852	5.011	27.0186	31.9787
chr1	14391463	14391963	0	NA	0.91303	3.5385	0.13491	1.875	1.6061	4.9475	9.309	0.27531	38.4168	22.5861	0	0	0	0.41472	1.9964	0.7166	2.9105	1.3264	6.0864	1.6551
chr1	14813216	14813716	0	NA	5.2675	1.1414	0.742	0.4076	10.8188	4.5352	6.099	14.2608	3.5562	0.26572	0.20985	0	4.8117	1.8662	6.4455	0.77892	0.95631	0.088429	0.70847	2.4921
chr1	15059511	15060011	0	NA	6.918	9.2837	2.226	8.8041	24.2251	12.9873	6.955	6.2219	16.1903	1.0629	2.9379	9.8718	15.2542	10.2988	14.5736	14.6436	10.5194	6.9859	152.3216	98.2761
chr1	15233881	15234381	1	NA	5.4431	8.2564	5.4301	3.8314	4.3275	21.8516	7.169	3.579	69.4404	0	6.0157	12.2222	10.852	10.2297	10.4382	17.2608	10.6026	16.1824	30.5287	39.2458
chr1	15303798	15304298	0	NA	3.8628	0.30438	0.20236	1.9565	6.4243	0	0.214	2.4227	5.1472	0	0.06995	1.8803	0	0.13824	2.0249	0.68545	0	0	2.383	4.1662
chr1	15372906	15373406	0	NA	4.214	8.4847	6.0035	3.9945	10.3949	9.4828	9.63	1.2113	9.3586	6.643	4.4068	0	6.8593	13.2018	3.6791	17.7905	10.6026	10.5525	28.9669	18.1486
chr1	15544883	15545383	0	NA	3.1605	6.2018	2.1923	0.16304	8.2535	0.41229	7.276	1.2113	20.1209	5.5801	1.5389	0	2.457	0.13824	3.2513	0.062313	0.083157	0.70743	0.95	0.30438
chr1	15629636	15630136	0	NA	7.831	6.1638	10.2869	0	7.3389	13.3996	12.198	0.055061	6.4106	6.9087	1.5389	19.7435	4.4022	1.5897	11.7216	4.1438	7.9415	7.6343	11.3839	10.9766
chr1	15682654	15683154	0	NA	14.5032	7.914	5.2278	1.875	5.599	0	11.556	11.1774	9.0778	0	10.9821	0	2.7642	6.2207	2.8235	0.09347	0.99789	0.029476	1.8195	0.22828
chr1	16123114	16123614	0	NA	6.2508	16.4368	3.6763	0.32608	8.8112	21.6455	13.91	9.5806	5.5215	0.26572	20.9149	0	2.2523	3.0412	3.2798	0.68545	1.8295	0	1.4491	0.41852
chr1	16125486	16125986	0	UQCRHL	5.5835	8.4467	8.7354	1.875	11.5995	0.41229	16.371	1.1563	0.32755	0	8.9535	0	8.702	4.3545	2.9946	2.0252	0	0.1179	5.6034	3.5764
chr1	16242925	16243425	0	NA	1.194	10.2349	3.1704	1.875	7.9635	13.3996	4.815	2.4777	4.6325	17.006	4.5467	10.8119	2.1499	0	8.0426	0.031157	1.8295	2.476	3.1237	0.49461
chr1	16449268	16449768	0	NA	3.301	1.3317	2.4284	0.24456	10.1049	4.5352	18.297	3.9093	1.123	16.7403	4.8965	0	9.1115	3.2486	2.3386	0.031157	2.7858	0.14738	4.4763	3.4623
chr1	16478798	16479298	1	EPHA2	9.0601	12.7461	13.1537	5.4618	28.8872	74.6253	39.055	26.154	160.4056	12.2231	13.4303	129.7431	39.3127	32.4169	16.7411	8.7862	4.5737	5.2173	37.8711	35.0606
chr1	16511045	16511545	0	NA	2.5635	13.9256	10.5904	10.9236	3.4575	9.4828	11.877	2.6429	5.2408	0	1.5389	0.47008	19.6564	8.8473	11.6646	21.8408	29.0635	36.1083	13.944	6.1446
chr1	16723050	16723550	0	NA	2.4582	3.957	2.9006	0.4076	4.0598	26.3868	4.922	15.1968	0.14038	6.643	4.5467	0	8.8044	7.3266	3.3083	2.0875	1.871	1.297	4.283	2.6253
chr1	16766889	16767389	0	NECAP2	2.9498	4.4897	5.3289	3.9945	5.309	1.0307	5.136	8.149	15.2076	0	4.6866	0	6.7569	3.2486	3.3368	3.5207	8.0247	10.0514	8.1474	17.3305
chr1	16819203	16819703	0	CROCCP3	6.1103	13.1266	9.3762	10.6791	11.5995	4.5352	4.601	12.7191	5.2876	0.26572	27.9798	10.8119	0	1.5206	4.9339	1.3086	1.871	1.2675	5.1686	4.6037
chr1	16825983	16826483	0	CROCCP3	3.2307	3.5004	3.9124	5.2988	5.4651	0	5.029	4.8454	10.4348	22.5861	1.7487	9.8718	2.1499	0	1.8823	2.6172	1.7463	1.8865	3.3169	7.7997
chr1	16840324	16840824	1	NA	98.6777	170.1892	84.4199	71.3298	58.8452	21.6455	176.8709	105.3868	242.48	73.3385	118.6344	172.0506	4.2998	11.7503	6.0462	1.3086	17.4631	7.5164	8.5822	16.132
chr1	16886094	16886594	0	NA	2.3177	28.6122	3.9461	14.429	4.216	4.9475	16.157	0.11012	9.4053	0.26572	1.6088	0	0.30713	2.9721	12.7769	1.4021	2.6195	4.952	5.5068	1.9975
chr1	16947390	16947890	0	NBPF1	4.7407	16.1704	7.5212	12.7986	5.4875	27.2114	7.062	3.7441	41.7391	40.9208	1.7487	19.7435	6.8593	1.5897	5.3332	7.3841	5.3637	4.4804	7.4551	8.4465
chr1	16961314	16961814	0	CROCCP2	1.1237	10.311	12.2768	1.875	1.7622	4.3291	7.704	2.5879	14.5525	17.2717	1.7487	0.47008	0.20475	1.6589	2.7094	0.062313	1.871	1.2675	0.78898	0.87509
chr1	16970821	16971321	0	MST1P2	3.8628	18.6055	11.6697	12.8801	10.6849	17.5225	16.264	1.2113	11.6046	6.643	7.6245	0	2.1499	2.9721	2.139	1.3086	2.6195	3.095	4.8949	7.5334
chr1	17004511	17005011	0	MIR3675	1.8261	12.8983	2.3947	8.8041	2.3868	4.3291	6.741	0.11012	7.2061	16.7403	0.06995	0	2.1499	2.903	6.0177	4.58	4.4905	6.2195	1.4169	2.8155
chr1	17036124	17036624	0	NA	2.2123	6.2399	3.7775	14.266	4.4613	4.7414	9.737	1.3765	7.44	0	1.4689	10.3418	4.4022	2.9721	5.8751	2.6483	0.12474	3.8024	2.7856	3.6145
chr1	17222489	17222989	1	LOC105376805	112.5839	114.5629	14.9413	37.8252	22.2621	31.1282	69.122	45.7006	74.5876	96.1904	47.7755	93.5466	4.2998	6.0825	1.2549	0	2.9521	3.7435	1.9	0.3995
chr1	17231324	17231824	1	NA	76.2733	80.7761	9.9159	21.5212	5.8444	51.743	56.389	6.3871	39.0719	34.2778	22.8735	11.282	2.6618	3.8016	5.9036	2.8976	5.0726	3.3898	3.7678	10.9005
chr1	17231711	17232211	1	NA	61.8053	65.4427	8.1958	6.5216	9.8819	20.6147	17.12	7.7085	19.8401	0	2.798	18.8033	0	6.9119	4.6487	1.2463	4.9894	3.5371	3.2686	6.0876
chr1	17274741	17275241	0	NA	2.3177	3.3863	0.742	0.24456	4.9298	0.20615	0.428	8.2041	6.0363	5.5801	0.20985	0.47008	2.3547	1.4515	1.8538	0.65429	0	0.619	1.0627	0
chr1	17454854	17455354	0	PADI2	2.704	3.6526	6.678	1.7119	20.7676	9.4828	2.996	6.0567	15.8627	0.26572	4.6167	0.47008	4.2998	0.13824	4.392	0.65429	0.041579	0.029476	1.1271	2.6823
chr1	17494506	17495006	0	NA	5.408	1.2936	3.8449	2.038	13.7186	0.41229	5.243	8.2592	1.4506	0.53144	1.6088	0.47008	3.1737	7.9487	4.6772	0.062313	1.8295	2.5644	2.2381	4.6418
chr1	17516337	17516837	0	NA	2.4582	2.8536	2.4621	0	12.291	1.2369	7.062	13.1596	19.4658	22.3204	3.0078	19.7435	4.7093	4.631	1.9108	2.2433	0.87315	1.9749	1.4169	1.3317
chr1	17560168	17560668	0	NA	2.5986	10.4632	5.565	3.9945	10.2165	5.3598	14.445	3.634	11.7918	46.2351	3.1477	0.94017	4.4022	7.6031	4.5917	6.8545	7.9831	5.1583	2.4797	6.2588
chr1	17613854	17614354	0	MIR3972	1.0535	2.5492	11.5685	3.6684	4.8852	14.8426	5.243	8.5895	4.3049	0	7.6944	0.47008	2.3547	5.8751	1.7112	0.81007	9.6463	1.9749	2.9144	1.2936
chr1	17769928	17770428	0	RCC2	19.7707	12.3276	15.8519	12.4725	27.8388	0.61844	12.198	25.6584	6.2234	11.1602	29.5187	0.47008	30.0988	44.9967	15.4007	3.9881	7.1515	7.487	5.539	7.5904
chr1	17818506	17819006	0	NA	11.3778	13.2788	4.7218	2.201	5.4428	9.2766	9.416	1.1563	4.5389	1.3286	0.34975	10.3418	0.20475	1.5206	13.5469	2.6795	0.041579	1.8865	9.1618	6.8675
chr1	18807309	18807809	0	KLHDC7A	2.5986	5.0984	10.2532	8.8857	11.1534	0.41229	2.461	4.8454	4.0242	1.0629	1.5389	0	8.8044	7.4649	6.4455	1.4332	3.6589	7.6049	43.9092	22.6001
chr1	19337498	19337998	0	NA	10.1838	6.9628	13.9632	1.875	5.309	5.566	7.169	4.7903	7.0657	0	9.4432	0	11.5686	7.6031	4.5632	2.8041	6.3615	7.1332	5.0559	1.7121
chr1	19777234	19777734	0	NA	5.3026	1.7502	4.5195	0.24456	4.9298	8.6582	4.922	14.0406	7.44	5.8458	13.5003	20.2136	0.10238	5.9443	3.9928	5.3278	1.871	2.0044	3.2364	2.9867
chr1	19923281	19923781	0	LOC105378614	3.3712	8.0662	6.5094	9.2117	2.8776	0.61844	14.124	4.6802	15.5352	23.649	7.6245	12.2222	4.5046	1.728	2.3101	3.4584	4.74	2.0928	13.4288	23.8747
chr1	20091957	20092457	0	NA	4.811	3.8048	0.70828	3.5869	9.2796	0.20615	9.309	5.0106	7.3933	0.26572	13.5003	20.2136	4.5046	2.9721	7.4722	0.062313	0.041579	0	3.5263	0.55169
chr1	20460014	20460514	0	PLA2G2F	6.3912	19.6328	24.3512	12.1464	10.8188	31.1282	7.062	17.6746	8.3291	16.7403	4.5467	0	4.2998	17.4181	56.3266	4.7358	6.32	7.6049	6.1508	6.5061
chr1	20539431	20539931	0	NA	6.2156	6.8487	0.87691	7.0107	3.6137	1.0307	2.675	5.2859	10.4348	0.26572	4.7566	20.2136	2.2523	1.4515	2.7664	2.0563	6.32	5.0404	2.3186	12.2702
chr1	20940344	20940844	0	NA	4.5652	3.5765	8.1283	3.9129	4.4167	0.61844	11.663	1.3765	5.2408	6.9087	15.4588	0	11.2615	11.9576	3.4224	4.2996	3.7837	7.1332	2.061	2.7394
chr1	20987625	20988125	0	DDOST	2.704	4.4136	1.7201	2.1195	5.4651	0.61844	4.922	3.8543	7.7208	0	15.3889	0.47008	4.4022	4.5619	0.39928	2.8664	4.7816	3.3013	6.6822	19.5943
chr1	21059475	21059975	0	SH2D5	0.28093	4.9843	6.813	0.4076	7.1605	5.3598	12.198	3.7992	12.6808	0	11.3318	10.8119	4.7093	4.7692	1.9964	3.3026	1.9542	3.773	4.4441	6.5632
chr1	21210232	21210732	0	NA	9.0601	10.8057	21.8217	10.6791	12.3356	9.2766	4.922	19.3815	5.8491	0.79716	12.1712	20.6837	2.1499	13.2018	14.9729	11.1852	11.642	14.9739	4.7017	3.9569
chr1	21348667	21349167	0	NA	8.4631	11.11	0.91064	5.2988	7.3389	4.9475	9.309	2.3676	19.5126	16.7403	3.3576	9.8718	0.10238	1.4515	2.7379	2.0563	4.4489	0.058952	1.0788	0.057071
chr1	21521576	21522076	0	NA	2.0368	4.5277	1.6189	1.7934	5.5098	13.3996	4.601	2.3676	21.5715	0	1.6788	0	0	1.4515	3.8217	4.0192	2.6195	3.773	3.5746	4.014
chr1	21588160	21588660	0	NA	5.724	7.4955	8.8029	0.48912	7.7627	13.3996	11.663	1.3215	1.1698	0	2.9379	0	2.6618	4.9075	1.3689	2.7418	0.95631	0.029476	3.9127	2.8155
chr1	21722938	21723438	0	NA	9.2357	2.9297	5.0929	2.201	10.6403	4.7414	7.49	0.22024	7.2529	0	10.9821	0.47008	2.1499	0	9.3545	0.062313	2.8274	1.857	1.0144	1.9024
chr1	22056790	22057290	0	NA	8.4631	9.1315	3.7438	4.076	7.272	5.1537	5.243	2.698	8.9374	18.8661	1.8187	0.94017	2.1499	0.069119	23.0725	1.9629	1.8295	1.3559	7.1169	1.7121
chr1	22118002	22118502	0	USP48	3.7575	0.22829	0	3.5869	4.506	4.7414	4.708	0.16518	21.5715	23.1176	4.5467	30.0853	0.20475	1.4515	1.8823	0.031157	3.4926	0	0.40254	2.397
chr1	22257623	22258123	0	HSPG2	6.5668	2.8156	3.339	3.4238	8.4766	0.41229	9.202	2.3676	4.2113	0.26572	3.2876	10.3418	0.40951	4.7692	1.3689	0.031157	2.7026	2.476	2.8983	4.6227
chr1	22282238	22282738	0	NA	5.3728	7.6857	6.6106	10.516	7.4951	0.41229	11.77	7.0478	3.2287	6.9087	1.8187	0	11.2615	19.2843	6.9588	12.5561	14.3447	21.0165	43.2973	21.5348
chr1	22283263	22283763	0	NA	1.51	7.4955	1.4503	18.7495	7.8966	13.1934	13.482	4.5701	1.9653	0.26572	1.399	0	12.7971	2.8339	2.4527	12.2757	5.4052	12.9106	6.1669	3.6335
chr1	22301145	22301645	0	CELA3B	10.5701	4.8321	22.0241	7.0107	9.1681	4.7414	6.848	3.4688	1.0294	0.26572	1.4689	0.94017	23.6491	10.1605	2.5097	4.6112	1.7463	9.285	4.8466	2.8916
chr1	22345466	22345966	0	LINC00339	6.0752	5.1745	0.91064	0.08152	5.9782	4.7414	4.708	7.2681	11.2303	22.3204	12.451	0	2.1499	5.9443	2.852	0	0.083157	0.619	3.8161	3.4243
chr1	22351562	22352062	0	LINC00339	3.301	7.0769	5.194	2.2826	6.7812	2.0615	12.091	9.8559	24.0983	0.26572	2.5881	31.0255	6.9616	4.631	4.1068	4.2062	7.3179	5.8068	6.2313	22.6191
chr1	22778111	22778611	0	ZBTB40	8.428	7.7999	1.0456	1.9565	2.833	0.82459	11.877	0.11012	5.8959	0.26572	13.5702	0.94017	0.30713	3.3177	7.5577	3.4584	8.0247	3.2719	10.7237	15.1428
chr1	23015931	23016431	0	NA	1.51	10.1969	0.80946	0.08152	11.488	9.0705	4.494	4.6802	4.2113	5.8458	6.0157	0.47008	4.5046	5.806	0.17112	0.74776	0.083157	1.8865	1.7229	2.8535
chr1	23073835	23074335	0	NA	1.2993	2.7395	6.6443	5.2988	8.7889	0.20615	16.371	5.8915	0.23396	5.5801	13.7801	0.47008	4.7093	6.2207	1.4545	2.0563	0.24947	2.6234	3.8322	1.6931
chr1	23143839	23144339	0	NA	4.0033	22.144	10.3206	10.4345	7.8074	0.41229	7.704	12.9944	5.1472	0.79716	3.4975	0	47.6053	14.6533	38.2735	24.4268	19.4588	26.9412	28.2101	14.0965
chr1	23345645	23346145	0	KDM1A	5.6538	9.2837	4.6207	12.6356	7.2051	5.9783	30.067	3.6891	23.4432	24.1804	13.85	10.3418	4.607	5.1839	5.9606	6.0756	5.6131	11.9968	7.7771	10.2537
chr1	23515249	23515749	0	HTR1D	5.127	4.7941	5.6325	2.038	8.5435	4.7414	12.091	2.3676	16.939	0.26572	4.8265	20.2136	2.3547	0.3456	2.7094	0.062313	0.91473	0.088429	2.6246	1.9214
chr1	23703835	23704335	0	ZNF436	12.8527	10.8437	28.1625	12.3095	15.0793	18.3471	27.392	18.8309	23.5368	0.79716	7.4146	10.3418	0.20475	16.1048	8.613	29.1315	26.5272	21.8713	1.0788	1.7692
chr1	23730276	23730776	0	NA	9.025	8.5608	4.6544	5.6249	8.2981	0.61844	7.383	1.5417	14.0378	0.26572	3.1477	11.282	4.607	6.1516	5.105	4.7358	2.9105	3.1834	6.3279	12.841
chr1	23823536	23824036	0	NA	0.87792	5.7453	2.9343	3.5869	4.9744	0.20615	4.922	0.11012	4.3517	22.3204	0	29.6153	2.3547	1.5206	4.4206	7.353	3.7421	4.5983	9.5	6.1446
chr1	23911960	23912460	0	NA	14.0115	0.98925	15.2786	3.7499	5.9336	5.1537	2.354	7.4883	3.1351	0.79716	14.8293	0	2.2523	10.3679	5.0765	9.2847	7.9	10.0219	2.2059	4.5657
chr1	23919029	23919529	0	NA	23.7037	22.7147	19.8992	17.8528	25.0728	9.4828	2.889	11.1774	0.23396	17.006	13.5702	0	43.8173	44.8584	28.2061	78.7641	79.8311	90.4919	28.7414	19.328
chr1	24018188	24018688	0	RPL11	10.1136	9.0555	3.8112	8.5596	6.0674	13.3996	5.029	2.5328	4.7261	1.0629	4.6866	0	5.0165	6.2899	5.0765	5.3901	6.611	2.0339	8.8559	12.6507
chr1	24127149	24127649	0	GALE	8.7089	10.1588	9.8484	4.4836	9.7703	5.1537	5.243	7.3782	19.419	6.643	9.3732	19.7435	0.61426	3.3868	4.7058	4.0815	4.4489	4.5983	3.961	3.5955
chr1	24191917	24192417	1	FUCA1	3.02	11.4144	0.80946	0.24456	21.8606	0.41229	15.729	2.6429	27.5609	0.79716	14.7593	89.786	25.9014	45.4805	10.6664	1.3086	0.041579	2.6529	2.0932	0.87509
chr1	24289983	24290483	0	PNRC2	14.749	12.67	1.0456	7.3368	15.8155	0	12.198	4.1296	8.2823	0	37.7727	0.94017	0	2.903	3.9928	0.09347	1.7879	0	0.38644	0.45657
chr1	24345209	24345709	0	NA	9.7975	8.3706	9.5449	10.6791	3.5691	0.61844	16.05	4.6802	2.2461	29.4948	11.9614	0	4.607	7.2575	2.6238	4.0192	6.1121	2.5644	0.69237	2.416
chr1	24455707	24456207	0	NA	13.1336	7.6857	2.3947	7.0922	0.82535	9.0705	4.922	3.5239	8.1887	11.9574	0.4197	0.47008	6.5521	6.0134	19.479	9.347	3.6589	7.5754	27.5499	34.0143
chr1	24528308	24528808	0	LOC284632	5.3026	4.3375	5.1603	5.2988	3.1229	5.9783	2.568	3.4688	9.1714	13.0202	1.6088	0.47008	6.6545	4.5619	2.139	2.1498	4.5737	5.0699	5.5712	21.9913
chr1	24592887	24593387	0	NA	6.8126	6.8106	1.6189	4.239	6.7812	0	7.597	9.5806	4.2113	1.5943	7.4846	0	6.8593	7.9487	4.7343	0.81007	1.8295	0.619	0.080508	0.91313
chr1	24691568	24692068	0	NA	5.408	24.7313	6.0372	0.08152	3.5914	5.3598	20.544	5.9466	1.2634	0	3.0778	1.4103	0.71664	4.4928	8.67	0.77892	0.041579	0.088429	3.4135	4.9271
chr1	24786010	24786510	0	NA	0.2107	1.1414	0.10118	1.875	11.0864	9.0705	0.214	2.3676	6.4574	0	6.5053	20.2136	0.20475	0.3456	2.7094	1.4021	0.16631	0.14738	2.9305	4.5657
chr1	24919979	24920479	0	NA	5.4782	4.4516	7.2177	14.266	7.4281	13.6057	4.708	0	8.7035	0	7.5545	19.7435	0	3.0412	3.0801	5.7017	5.4468	3.3898	1.8839	0.057071
chr1	25010107	25010607	0	NA	1.1588	4.4136	1.5852	3.6684	3.0114	14.018	14.124	10.6818	18.8575	24.7119	13.92	10.8119	4.2998	2.903	3.7076	2.6483	0.95631	2.5055	0.75678	1.2175
chr1	25298710	25299210	0	RUNX3	18.9279	14.0778	6.678	7.0922	60.072	40.1987	14.445	12.8843	62.8895	23.649	32.9462	21.6238	39.5175	55.7793	21.3898	37.575	43.1171	47.3683	53.538	34.0333
chr1	25349285	25349785	0	MIR4425	4.1789	5.8214	5.7337	1.875	2.6768	0.82459	7.597	1.1563	18.3428	1.5943	15.3889	40.8973	0.20475	3.2486	4.5632	0.74776	0.083157	0.029476	3.3008	9.5689
chr1	25573606	25574106	0	RSRP1	9.4113	16.5129	6.9141	8.8041	7.1158	5.566	28.355	13.2146	10.7155	1.3286	9.5131	1.4103	5.1188	4.5619	5.1621	2.6795	2.8689	4.5393	4.4602	16.5696
chr1	26075011	26075511	0	NA	2.8093	7.4574	5.0929	3.5053	2.0745	4.7414	2.461	0.16518	9.9669	0.79716	5.8758	0	9.0092	4.5619	9.5256	4.7047	3.7837	3.1834	29.8364	28.8969
chr1	26324596	26325096	0	PAFAH2	10.0082	6.1257	7.4875	0.24456	6.4466	9.6889	11.984	3.634	18.2024	5.5801	5.1063	19.7435	2.6618	9.1237	6.3884	7.4464	9.2721	7.7228	9.8703	13.659
chr1	26758638	26759138	0	DHDDS	2.107	7.6477	3.6088	4.1575	3.5245	17.7287	13.803	4.7352	14.225	24.1804	6.4354	20.6837	6.7569	4.4236	5.8751	2.2121	8.7315	3.2424	10.0313	12.4415
chr1	26827287	26827787	0	NA	4.1086	9.6262	8.1958	10.8421	3.2122	12.9873	3.531	5.1207	17.7812	17.5375	7.5545	20.2136	0.30713	1.8662	1.5115	2.1187	3.7837	4.7457	7.6322	9.6069
chr1	26857561	26858061	0	RPS6KA1	2.5284	4.3755	3.8449	3.7499	8.142	22.0578	5.029	2.698	3.4159	0.79716	1.6088	0	5.1188	7.8105	4.6487	8.1007	2.9521	7.5164	23.7016	5.9924
chr1	26947098	26947598	0	NA	19.3844	4.4516	7.1502	10.9236	10.8411	26.593	10.272	13.7102	18.7639	17.006	11.5417	0.47008	11.3638	3.5942	6.417	3.6453	7.5673	7.3985	12.0601	29.4866
chr1	27152817	27153317	0	ZDHHC18	6.0752	2.5873	3.1704	3.6684	8.8558	12.9873	7.169	1.1563	8.0016	0.53144	3.0778	19.7435	4.5046	1.5206	0.85559	2.7729	0.041579	0.67795	7.7288	9.0362
chr1	27187576	27188076	0	SFN	9.1654	19.1382	10.3206	20.8691	6.2013	18.141	13.696	13.9855	7.7208	0	12.1712	0	0.20475	9.0546	20.5342	10.1259	18.7104	22.7851	19.0644	3.7667
chr1	27191186	27191686	0	SFN	26.3726	16.5509	10.1857	5.7064	10.7742	0	32.956	6.1118	13.7103	0.26572	0.62955	0.47008	9.0092	4.4928	8.1567	4.4866	10.0205	5.3941	10.1923	18.8524
chr1	27216386	27216886	0	GPN2	10.3243	6.8867	5.2278	5.4618	6.7589	0.41229	34.882	4.6802	15.6288	0	8.324	0	13.309	2.903	4.5632	2.7729	6.32	4.0382	7.2296	9.7211
chr1	27337434	27337934	0	FAM46B	2.7742	8.4847	1.5852	0.08152	3.9929	0.61844	7.383	4.7903	9.3118	6.1115	5.0364	0.94017	9.3163	1.8662	2.0249	2.1187	1.9542	2.0928	8.4212	12.2132
chr1	27438366	27438866	0	NA	8.2875	5.8214	1.5515	0.08152	5.6213	18.141	0.535	3.634	12.8212	0	10.7023	1.4103	4.7093	4.4236	2.1105	3.4272	0.083157	2.5055	2.1576	5.65
chr1	27481367	27481867	0	SLC9A1	11.7641	11.1481	1.6526	10.7606	8.7442	17.5225	3.103	10.6818	18.4363	11.1602	12.451	0	8.702	8.9164	5.0195	1.5267	4.1163	3.8319	7.7449	11.5854
chr1	27816866	27817366	0	WASF2	2.5635	13.6973	3.4739	0.8152	6.0005	17.7287	4.708	8.2041	16.8922	0.26572	8.8836	0.94017	2.457	2.9721	3.9642	4.6423	1.8295	3.3308	4.9271	14.4199
chr1	27869307	27869807	1	NA	2.6337	21.8016	9.0052	11.3312	15.4586	4.5352	5.35	33.4771	90.544	45.1723	3.2876	70.5125	9.5211	23.777	28.2346	3.0222	1.081	4.952	7.439	16.7788
chr1	28201619	28202119	0	THEMIS2	2.9498	9.0174	0.80946	2.1195	6.8259	5.1537	4.601	2.3126	18.3896	11.6916	12.1013	0	2.5594	0.20736	2.5383	0.68545	2.661	1.8865	1.3847	0.019024
chr1	28585876	28586376	0	SESN2	1.3695	12.4417	4.3846	16.0594	10.038	1.6492	9.844	2.4777	16.6114	7.1744	6.6452	20.6837	2.9689	3.8707	2.9946	5.8263	1.0395	6.3374	18.0499	15.0287
chr1	28586552	28587052	0	SESN2	4.3193	11.833	10.8603	26.3309	14.1871	28.8606	4.28	16.5183	14.4122	0	1.5389	0	10.2377	9.8149	3.565	32.5276	18.6273	23.6989	32.8313	22.0674
chr1	28655297	28655797	0	MED18	9.341	5.6311	3.6088	12.7986	2.6991	4.9475	7.704	0.27531	29.6198	23.1176	19.446	0	6.6545	5.8751	3.7076	4.7358	4.4905	5.63	3.8483	16.0179
chr1	28678727	28679227	0	NA	13.8008	31.2375	15.1774	16.3855	24.7828	9.0705	28.141	16.6284	19.2318	0.26572	12.521	0.47008	6.5521	84.1873	34.9938	34.21	28.1904	26.2043	8.1635	4.6037
chr1	28699839	28700339	0	PHACTR4	2.7742	16.7031	9.5786	17.6898	12.581	0.41229	16.799	16.6284	8.2823	0.79716	10.8422	0	6.4497	1.4515	13.8606	5.9821	1.9126	1.297	3.2525	2.6062
chr1	28718331	28718831	0	NA	3.9331	4.4136	3.0355	7.0107	6.9151	0	3.103	2.4227	7.2997	17.006	4.8965	39.9571	4.2998	2.9721	3.8217	0	1.7463	0.64848	2.3669	4.4706
chr1	28879260	28879760	0	TRNAU1AP	6.1454	4.5658	5.2615	7.5813	11.6218	4.9475	4.922	7.1579	7.674	5.8458	8.1141	10.3418	2.2523	1.6589	2.8235	2.1187	7.2763	3.773	6.6822	10.7103
chr1	28904161	28904661	0	SNORD99	34.6601	23.3996	7.926	10.353	7.6289	9.2766	34.454	19.4365	24.8002	12.7545	10.1427	23.0341	2.7642	4.8383	3.3368	0.74776	0.33263	2.0928	2.8017	3.8998
chr1	28969174	28969674	0	TAF12	3.1605	11.7949	5.4639	7.8259	8.075	1.443	5.029	1.4316	19.7465	0.79716	11.2619	10.8119	0.20475	7.4649	2.8235	2.991	6.1536	6.3079	9.8381	12.9551
chr1	28974929	28975429	0	RNU11	124.6992	165.3571	47.6907	111.0299	63.8196	70.5024	204.7979	68.9915	237.3796	131.531	128.4273	124.5721	2.5594	11.8194	4.5346	2.8353	9.3136	7.8701	8.1796	11.8898
chr1	29063054	29063554	0	YTHDF2	5.0217	10.3491	6.0035	4.4836	7.0043	5.3598	12.519	4.9004	16.1903	28.1662	4.8965	10.3418	11.0567	4.7692	4.4776	4.7358	5.3221	4.6278	10.7398	27.5843
chr1	29130395	29130895	0	OPRD1	5.3377	9.9306	10.1182	3.7499	2.9445	22.6762	5.029	2.4777	2.2928	11.6916	2.9379	0	0.10238	6.1516	14.1458	11.9019	5.4884	4.5099	68.9312	45.2763
chr1	29187192	29187692	0	NA	2.4582	1.9405	2.9006	3.8314	4.7513	8.6582	2.996	8.8098	11.9322	0.26572	1.8187	0.47008	2.457	0.3456	4.4491	2.1187	0.91473	0.088429	0.41864	0.41852
chr1	29565647	29566147	0	PTPRU	4.1086	10.8057	25.3293	10.516	3.9483	9.2766	18.832	4.6251	6.3638	1.5943	5.9457	19.7435	39.2104	34.0067	17.7678	21.2177	22.1614	28.7098	10.8686	11.3571
chr1	30042827	30043327	0	NA	1.1237	9.3598	0.26982	5.2173	10.3057	0.41229	4.601	5.8365	1.0762	0.53144	1.9586	39.487	4.607	4.8383	0.99819	1.4021	1.8295	0.619	0.49915	0
chr1	30063644	30064144	0	NA	2.5284	4.4516	0.84319	5.2988	5.0413	0.41229	4.815	9.6907	0.32755	0	7.7644	0	4.5046	5.8751	3.8787	0.84123	2.7442	1.238	1.6102	4.1852
chr1	30182584	30183084	0	NA	6.2508	5.5931	44.6215	10.6791	39.0368	0.20615	2.568	18.5556	5.5683	5.8458	22.6636	0.94017	61.0167	36.8406	28.9761	25.9847	11.5173	25.7032	15.055	4.4135
chr1	30447098	30447598	0	NA	3.617	2.6634	5.0591	3.5869	5.6882	17.7287	3.317	3.5239	17.9684	0.26572	6.1556	0.47008	4.8117	9.3311	3.9357	0.062313	1.8295	1.3559	2.2864	6.5251
chr1	30460488	30460988	1	NA	0.94815	10.6915	10.2194	13.8584	2.8776	48.4446	4.494	2.7531	109.6822	46.7666	4.7566	98.7175	0.10238	0.20736	17.9389	7.2907	3.8252	8.8134	3.8	3.3101
chr1	30893384	30893884	0	NA	15.8025	14.1539	4.5532	12.228	4.9075	48.2385	0.535	1.2113	11.511	5.8458	7.6944	0	13.309	9.0546	14.2884	19.8156	12.432	26.2043	21.1415	15.6184
chr1	31220878	31221378	0	MIR4420	9.938	24.6932	6.5769	16.3039	4.6398	0.82459	9.951	2.4227	38.5572	0	5.9457	20.2136	13.4114	22.1182	12.4631	38.3539	25.4462	61.1336	44.9075	15.4282
chr1	31289431	31289931	0	NA	4.6705	4.5277	0.70828	7.0922	8.2758	0.82459	0.428	1.4316	8.797	17.2717	6.0856	1.4103	9.7258	4.8383	0.22816	0.65429	0.95631	0.058952	3.1559	6.6393
chr1	31296753	31297253	0	NA	10.6755	8.5608	2.1586	2.2826	9.7927	8.8643	11.77	9.3604	11.6046	17.8032	7.4146	39.487	2.6618	7.534	1.9679	4.2062	6.2784	10.2577	6.9559	7.1909
chr1	31520399	31520899	0	NA	6.8126	17.6543	14.6377	7.2553	9.2127	5.9783	11.342	5.8365	12.634	34.2778	13.85	19.7435	0.20475	4.3545	21.2187	3.3026	1.871	0.67795	7.8415	1.598
chr1	31939529	31940029	0	NA	9.5166	19.8231	18.0779	15.5703	7.2274	17.7287	7.169	7.4332	9.4521	12.2231	10.6323	9.8718	0	8.8473	19.0512	2.8664	2.6195	1.3854	1.5458	6.5822
chr1	32039383	32039883	0	TINAGL1	2.5284	6.8867	1.7201	2.1195	7.2274	0.41229	9.844	9.3604	2.9479	0	0.1399	0.47008	4.7093	9.1237	3.2513	0.18694	1.0395	1.4149	1.1593	0.87509
chr1	32057205	32057705	0	NA	1.5802	2.1307	2.1248	0.24456	3.5914	0.41229	9.951	0	2.5268	22.3204	1.6088	0.47008	2.8666	8.709	2.5953	0.74776	0.87315	0.7369	3.2203	2.8726
chr1	32166566	32167066	0	COL16A1	8.428	6.9248	7.3526	0.16304	6.0005	14.2242	32.956	7.4332	5.7555	45.1723	12.1013	20.2136	7.3711	13.4091	4.3065	8.163	0.49894	7.0743	2.1415	4.9842
chr1	32219076	32219576	0	MIR4254	2.423	8.1803	7.184	5.5433	15.4809	13.3996	5.029	2.4777	2.1993	11.4259	3.0078	19.7435	15.6637	21.9799	7.5577	4.1127	6.2368	2.0044	10.8042	6.2017
chr1	32253620	32254120	0	NA	4.7056	6.3921	8.9378	7.0922	8.2535	17.9348	15.836	2.5879	10.6687	1.5943	3.7773	9.8718	11.3638	13.4783	5.2762	14.0517	8.2742	13.9128	22.7194	20.8309
chr1	32409903	32410403	0	PTP4A2	13.2039	9.3218	12.007	2.038	4.7736	9.4828	9.523	7.0478	8.0016	0.53144	0.48965	0	2.5594	6.0134	1.426	0	0.12474	0.029476	7.4712	11.8898
chr1	32420189	32420689	0	NA	12.1855	6.7726	6.7792	0.48912	7.8743	4.5352	0.642	4.6802	4.7729	11.9574	14.2697	0.94017	4.2998	5.8751	7.8715	2.0563	2.7026	1.238	3.8966	7.9519
chr1	32573431	32573931	0	KPNA6	3.9682	3.5004	2.4621	9.4563	4.0821	4.7414	7.169	1.3215	14.225	0.79716	6.0157	0.94017	2.2523	2.9721	2.7379	1.4021	8.1494	6.9859	8.2279	10.482
chr1	32687804	32688304	0	TMEM234	7.3394	6.8487	4.5532	7.4183	4.7067	0.41229	7.704	6.0017	13.3359	6.9087	2.0985	9.8718	2.457	4.9075	2.6809	2.0563	6.3615	3.2424	6.3279	7.0387
chr1	32698395	32698895	0	MTMR9LP	3.3712	10.0447	9.5112	17.9343	4.4613	22.6762	2.889	6.9377	7.6272	6.9087	3.1477	0	0.20475	1.8662	8.67	1.4332	0.99789	0.23581	0.9661	3.6906
chr1	32959724	32960224	0	NA	1.7207	5.1745	3.0355	8.9672	0.78074	0.61844	7.062	1.4316	42.7218	5.8458	4.5467	0	0.20475	2.9721	6.1888	7.2595	4.3658	5.6005	3.7517	1.636
chr1	33169337	33169837	0	SYNC	3.2658	2.0546	1.6864	5.3803	3.7475	0	4.922	4.7903	24.0983	11.1602	1.7487	19.7435	2.5594	1.7971	2.7094	0.18694	1.0395	0.1179	1.4491	6.5822
chr1	33190732	33191232	0	NA	5.0217	18.0348	1.7876	1.7934	4.0598	0.82459	0.856	8.5895	4.2113	0.79716	2.9379	0.47008	5.0165	3.2486	3.4509	2.7729	1.1226	1.3854	2.7695	11.8898
chr1	33225619	33226119	0	KIAA1522	7.5501	14.1158	3.2716	7.6629	6.982	13.3996	14.124	10.792	1.123	0.53144	4.5467	0	7.064	3.1795	2.0819	4.7981	0.79	2.5644	10.3373	7.7997
chr1	33282695	33283195	0	S100PBP	7.234	7.914	8.7691	5.7879	6.2236	18.5533	5.778	5.8915	15.348	0.79716	8.1141	0.47008	6.7569	10.437	5.4188	7.2283	3.9916	4.8046	10.3695	19.29
chr1	33429229	33429729	0	RNF19B	5.9698	6.9248	5.5988	5.4618	8.8781	9.2766	5.457	6.4421	7.5336	0	4.8265	1.8803	9.4187	1.7971	4.392	10.8114	15.0515	6.8385	19.7567	14.0965
chr1	33430048	33430548	0	RNF19B	8.9547	3.3863	9.6123	5.1357	4.4837	4.5352	8.667	11.1223	9.9669	0	3.2177	37.6067	6.1426	1.4515	2.5668	2.0563	2.4947	0.88429	6.2957	8.3894
chr1	33515724	33516224	0	NA	1.6856	5.0984	5.3289	3.9129	2.0076	0	2.354	1.1563	20.776	11.6916	7.7644	0	0.30713	1.728	6.7877	0.81007	0.083157	0	1.1271	0.13317
chr1	33565126	33565626	0	NA	3.7224	2.9297	0.16864	5.5433	3.9706	10.3074	10.058	12.2786	25.502	13.286	18.2568	22.0939	4.5046	1.6589	2.8235	0.18694	0.083157	1.238	5.1364	6.1446
chr1	33592667	33593167	0	NA	10.9915	4.5277	8.0609	7.2553	2.1414	4.9475	6.955	1.7069	22.5073	11.9574	3.7073	10.3418	6.8593	6.1516	6.474	7.4464	6.3615	5.8952	2.7373	8.6748
chr1	33709749	33710249	0	NA	5.127	2.9297	2.2935	2.201	2.8999	22.8823	0.535	0	19.185	12.2231	1.6788	1.4103	2.2523	3.2486	1.3975	3.3961	2.661	0.67795	1.433	0.58973
chr1	33899289	33899789	0	NA	2.4582	20.8123	3.6088	1.9565	9.1681	5.566	10.272	8.3693	19.1382	51.5495	31.6172	0	4.4022	6.2207	7.0729	0.031157	2.661	0.64848	2.0449	3.8618
chr1	36554165	36554665	0	ADPRHL2	6.1454	5.2887	10.1182	9.5378	3.0783	14.4303	11.77	7.0478	14.4122	0	6.2955	0	9.0092	0.27648	2.7379	1.4644	3.7005	6.3374	6.1991	17.0832
chr1	36565453	36565953	0	NA	4.8461	3.7287	3.5751	7.3368	4.1491	5.3598	4.922	7.213	4.1646	13.0202	6.1556	49.8289	0.40951	0.069119	2.1675	2.2121	2.9105	2.7413	2.9788	5.4027
chr1	36615134	36615634	0	TRAPPC3	4.0384	11.4905	12.1756	5.5433	7.562	4.7414	11.984	9.911	12.3065	13.286	6.7152	30.0853	4.9141	4.3545	3.8502	4.7047	7.3179	8.9018	10.4822	16.7598
chr1	36653645	36654145	0	NA	7.0584	10.8437	1.1467	7.0107	6.5136	30.5098	4.708	4.8454	11.2771	1.0629	2.9379	10.3418	4.7093	2.903	3.2227	3.3961	2.8689	3.2129	5.3296	10.1776
chr1	36839348	36839848	0	NA	6.1805	3.8809	6.9479	5.7879	5.5321	4.5352	1.177	6.4421	10.4348	6.3773	16.9977	0	2.7642	6.4972	2.196	0.12463	4.7816	0.1179	4.428	7.5334
chr1	36886296	36886796	0	SNORA63C	3.2658	7.6096	1.7538	12.4725	5.5544	0.20615	0.214	6.1668	8.1887	1.5943	6.2255	1.4103	4.4022	2.9721	3.5365	6.8233	3.9084	10.7293	2.9305	5.8973
chr1	36929632	36930132	0	MRPS15	11.5534	9.3598	9.7135	4.3205	6.8036	13.3996	21.079	1.2113	11.1835	13.5517	0.34975	19.7435	13.4114	6.1516	2.1105	7.353	7.4842	2.0339	12.994	8.5036
chr1	36930199	36930699	0	MRPS15	7.1287	4.9082	7.42	9.9454	1.3384	0	15.087	0	11.3238	42.7808	1.4689	0	2.0475	2.7648	2.3386	1.9317	2.4947	0.67795	3.5746	9.2074
chr1	37182630	37183130	0	NA	1.5802	15.5236	9.3088	5.4618	3.5914	13.8119	4.815	2.4227	1.8717	11.1602	0.34975	0.94017	0.10238	1.5206	11.6646	5.9821	0.95631	3.714	3.2203	4.5657
chr1	37565960	37566460	0	NA	13.8008	10.6915	11.8721	26.3309	4.4167	12.9873	0	5.9466	15.3012	34.0121	6.0157	0.94017	17.1993	21.9108	34.8512	34.3347	26.3609	32.9839	34.2965	24.4264
chr1	37623623	37624123	0	MIR4255	1.5802	1.2556	1.4503	5.2988	1.093	14.2242	9.095	0.16518	20.5888	0.53144	3.3576	9.8718	0.20475	0.069119	4.392	0.12463	0.87315	0.17686	0.43474	0.20926
chr1	37999956	38000456	0	NA	8.3929	2.2829	0.84319	8.9672	7.4951	0	11.77	4.7352	1.3102	5.8458	12.2412	0	0.20475	1.6589	2.0819	8.0696	4.4489	1.916	0.40254	1.0083
chr1	38019713	38020213	0	SNIP1	3.1956	11.11	3.7775	12.391	0.78074	5.1537	9.63	2.698	18.3896	17.5375	1.8886	12.2222	4.5046	4.4236	2.7664	1.4021	0.24947	3.154	3.0271	6.0876
chr1	38390448	38390948	0	INPP5B	1.6505	10.8818	5.1266	7.3368	5.7997	22.4701	2.675	8.3142	7.3465	6.1115	5.0364	10.3418	0	1.4515	13.6325	0.031157	0	0	2.1576	0.41852
chr1	38412496	38412996	0	INPP5B	4.9514	25.6064	10.4555	22.4994	11.3095	17.5225	7.169	9.3604	9.6861	45.1723	9.4432	10.3418	64.8046	41.1951	18.3953	20.3765	26.4441	18.0394	17.1483	9.0743
chr1	38455523	38456023	0	SF3A3	11.3427	12.3656	11.1638	2.4456	5.1752	13.3996	13.803	22.0244	14.5993	0.26572	12.3111	0.47008	21.4992	6.0825	6.9873	6.6052	20.4983	17.6268	14.1211	19.4612
chr1	38478210	38478710	0	UTP11	8.1822	7.3052	12.2431	12.7986	1.6953	8.8643	5.243	7.1029	23.3028	0.26572	4.8965	0	2.5594	6.0134	2.6523	1.4955	1.1226	3.1834	4.2186	9.5879
chr1	38513484	38513984	0	POU3F1	4.1438	3.957	5.0929	5.3803	7.2943	27.4176	2.675	5.0106	3.2755	0	2.9379	9.8718	0.30713	0.27648	5.9321	5.3589	2.9521	10.7883	41.7033	27.8506
chr1	39367097	39367597	0	NA	1.6154	3.0058	13.7271	15.6518	0.6692	4.5352	4.708	12.0584	0.70189	34.2778	7.4146	0	0	0	5.5043	4.58	1.9126	0	2.7051	2.454
chr1	39644159	39644659	0	NA	3.5819	3.7287	9.1064	4.5651	5.7774	0.82459	20.437	9.911	7.44	0.79716	14.8992	0.94017	4.4022	3.1795	2.9946	1.3709	2.9105	1.916	2.0932	1.0083
chr1	39649339	39649839	0	NA	2.7391	6.6204	5.5988	7.3368	9.8373	8.6582	23.968	11.2324	2.9479	6.3773	8.9535	0.94017	8.8044	11.9576	6.8447	6.0756	3.6173	5.1878	2.5441	6.2398
chr1	39812493	39812993	0	NA	4.0384	13.9637	6.7118	17.2007	13.3171	30.5098	11.235	15.1968	2.5736	0	7.4846	0	19.3492	11.6812	27.9779	17.105	27.1509	32.2175	105.1438	126.7355
chr1	39864121	39864621	0	NA	4.6705	6.7726	5.9023	8.8857	12.0902	0.61844	9.737	8.4243	25.5488	18.0689	19.5859	31.4956	0.20475	7.3958	0.77003	0	0.041579	1.238	1.7229	1.7312
chr1	40042196	40042696	0	PABPC4	6.2156	8.2945	4.7893	10.5976	8.1643	0.41229	0.642	5.0656	12.634	0.53144	6.1556	10.3418	2.2523	1.6589	5.5614	1.4332	3.7421	0.64848	1.2076	9.664
chr1	40442481	40442981	0	NA	7.6203	31.1614	13.8957	12.3095	20.9906	5.566	39.804	14.0956	10.4816	13.286	14.9692	9.8718	4.2998	20.8049	19.9353	10.7179	11.4341	10.7293	17.1644	21.2875
chr1	40723379	40723879	0	ZMPSTE24	7.1989	6.0116	7.2514	7.0922	8.2981	9.8951	16.478	6.332	18.9979	16.7403	6.6452	1.4103	6.9616	13.4783	5.704	5.4836	13.3468	8.2239	6.1508	7.5904
chr1	40804305	40804805	0	NA	3.02	8.5228	2.5633	12.6356	5.7997	0	0.749	6.9377	10.4816	0.26572	1.8187	1.4103	6.8593	1.5897	5.1336	3.3338	4.4489	3.154	5.6195	7.6856
chr1	41177027	41177527	0	NFYC	7.8661	18.8338	10.523	14.9181	19.4292	10.3074	25.894	17.0139	13.1956	0.53144	13.7101	21.1538	6.5521	48.3144	8.1852	25.3615	14.511	15.2687	1.8356	4.4896
chr1	41341322	41341822	0	NA	17.2774	4.756	6.813	2.4456	6.8705	0.61844	14.445	1.3765	11.4642	7.1744	37.9126	0	4.607	4.7692	2.7664	1.3397	0.95631	0.619	1.1432	2.1497
chr1	41352210	41352710	0	NA	1.1237	23.9703	4.823	5.6249	4.6175	13.3996	0.107	5.8915	10.8559	5.5801	2.0985	0.47008	30.6107	22.2564	23.4147	4.0192	0.99789	3.2719	9.9508	8.5226
chr1	41433635	41434135	0	NA	3.0903	3.4243	12.5804	12.7171	7.8966	0.61844	5.564	16.7936	2.1993	0.53144	6.3654	1.4103	0	5.1839	2.1675	4.6423	0.99789	1.2675	0.11271	1.3697
chr1	41898387	41898887	0	NA	11.9748	3.5385	3.71	3.6684	4.1491	9.6889	14.659	15.4171	12.2597	27.9005	1.4689	11.282	4.607	5.5295	2.2245	3.3026	5.53	3.3308	5.2008	16.8359
chr1	41947841	41948341	0	EDN2	11.5885	60.1921	34.5707	59.1833	44.6804	14.6365	26.215	31.7702	47.0267	56.0668	25.6015	20.6837	95.6201	74.9944	99.1348	30.5647	50.2271	31.9522	58.5778	53.3233
chr1	42260939	42261439	0	NA	7.1989	11.034	1.6189	14.1029	5.8221	5.9783	5.35	0.27531	9.5925	9.5659	7.6944	29.6153	0	0.20736	3.4509	1.4644	1.7463	1.8865	0.11271	1.6551
chr1	42421111	42421611	0	NA	1.0184	10.1969	1.5515	0.48912	6.1567	0.41229	9.737	6.332	32.6145	2.6572	10.7023	0.47008	0.10238	1.5897	4.8198	0.81007	0.87315	1.4443	2.4797	2.4731
chr1	42800776	42801276	0	FOXJ3	7.7608	7.914	8.6005	11.0867	11.2649	4.9475	14.017	3.9093	20.6356	17.5375	15.3189	0	19.554	0.20736	3.5079	3.5207	8.0663	5.2173	8.1474	8.9031
chr1	42998732	42999232	0	CCDC30	20.1569	14.6485	9.8484	24.619	15.3247	30.7159	12.091	31.8253	27.327	17.006	9.1634	11.282	24.2633	36.8406	66.5081	19.691	12.3905	13.3232	15.6186	44.249
chr1	43123587	43124087	0	PPIH	3.9682	5.4028	5.3964	8.6411	6.0451	5.3598	12.198	8.3142	8.7502	2.6572	4.8965	10.3418	9.1115	10.5061	4.1924	1.4955	1.9126	8.2239	8.2601	10.0825
chr1	43187593	43188093	0	NA	2.3177	6.6584	1.7538	5.8694	3.9706	26.7991	2.675	1.1563	5.0536	56.0668	10.5624	0	2.3547	4.4236	12.7198	2.0252	0.87315	3.714	2.1093	6.5632
chr1	43406628	43407128	0	NA	5.724	8.5989	17.3697	3.9129	18.2915	4.5352	12.091	19.1612	3.3223	0.26572	24.6922	11.282	26.5156	41.6789	2.8235	5.9509	1.081	0.14738	12.0279	2.1877
chr1	43432696	43433196	0	SLC2A1	7.9715	8.3706	2.3609	10.516	14.0086	5.3598	11.984	7.4332	4.1178	11.1602	7.9742	0.47008	2.1499	10.1605	5.5328	3.3026	2.7442	1.238	3.8	1.7882
chr1	43457988	43458488	0	NA	1.5802	6.7726	2.3272	48.5858	1.1599	0.61844	2.568	4.6802	3.3223	1.5943	0.20985	0.94017	0.30713	1.6589	1.3689	3.9569	8.1078	5.6005	0.88559	3.3672
chr1	43618423	43618923	0	FAM183A	9.0952	30.1722	9.5449	6.277	17.2208	4.9475	2.889	32.2107	1.4974	27.9005	3.1477	20.2136	66.9545	54.3969	55.2143	40.1298	22.2446	24.9663	79.2201	114.4652
chr1	43672442	43672942	0	NA	8.6036	5.0224	4.6207	14.3475	14.6332	1.0307	15.087	3.579	9.6393	0	26.0212	0	7.1664	9.262	5.7325	2.8041	2.8689	3.8024	6.7466	16.6267
chr1	44047797	44048297	0	NA	3.8277	9.9306	4.6207	10.516	12.1126	9.4828	6.955	7.213	8.2355	0.53144	6.2255	0	22.3182	26.7492	7.3011	11.1852	3.7005	2.6234	3.6873	4.5466
chr1	44115950	44116450	0	KDM4A	1.3695	4.6038	9.039	3.9945	8.9004	5.566	5.35	2.9733	18.8107	11.9574	1.6088	0	2.7642	2.0045	2.7949	2.1498	8.5652	7.7228	7.7127	9.2265
chr1	44172707	44173207	0	KDM4A-AS1	14.5383	10.9579	5.4639	12.6356	10.7072	4.7414	10.486	10.6818	7.3465	2.1258	4.8265	0.47008	9.1115	3.5942	2.9946	0.77892	3.8668	1.9749	6.5695	12.7268
chr1	44411858	44412358	0	IPO13	3.1956	5.3267	3.1029	7.4183	6.8705	9.4828	3.317	8.8648	13.0084	1.0629	7.8343	9.8718	0.61426	4.9766	2.2816	4.175	2.9521	5.2468	6.3279	7.6285
chr1	44456871	44457371	0	CCDC24	11.8694	3.6146	1.2142	16.1409	6.179	0.20615	28.141	8.4794	9.4053	5.8458	10.7722	20.6837	16.0732	1.6589	4.4491	2.6483	1.3305	3.9498	6.2152	3.5384
chr1	44513889	44514389	0	NA	14.3276	7.7238	5.3627	0.32608	4.8629	1.443	7.276	7.2681	21.9458	17.2717	4.8965	0.94017	2.2523	1.728	2.0819	2.6483	0.95631	0.17686	1.272	1.6741
chr1	44678760	44679260	0	DMAP1	1.9314	6.8867	8.0946	2.3641	8.8112	9.0705	18.725	5.8915	18.4831	5.8458	5.9457	0	9.5211	7.8796	7.0159	3.9569	4.6568	5.0404	7.9703	9.3026
chr1	44793452	44793952	0	NA	8.7089	5.517	6.0709	9.2933	5.019	13.1934	9.737	14.6462	8.0951	7.9716	22.8035	61.5809	6.5521	9.5385	1.0838	12.7742	6.5279	9.6682	4.3796	7.9899
chr1	45187189	45187689	1	NA	247.7829	415.98	30.3885	31.8742	76.2221	111.1134	5.243	144.4251	344.7222	153.5857	225.4472	298.5031	2.457	4.7692	5.2476	1.4021	7.1515	7.0743	3.0271	4.794
chr1	45196456	45196956	1	KIF2C	201.2183	167.5639	25.1607	52.1726	31.3856	84.5204	1.284	81.3251	135.4182	99.379	88.1364	246.7939	4.4022	11.7503	7.6148	5.5459	10.1868	8.4007	7.3424	13.8682
chr1	45265362	45265862	0	PLK3	48.9877	102.7679	81.5868	76.7916	73.1438	83.9019	78.003	49.61	64.4336	96.1904	52.5321	99.6577	85.3824	83.1505	52.1627	94.3736	83.5732	115.8415	224.4248	329.6987
chr1	45273270	45273770	0	TCTEX1D4	13.1336	8.4467	9.1402	9.2117	14.1871	4.9475	27.499	6.1668	22.0862	30.0263	17.2076	30.0853	12.0805	12.0959	5.105	1.4021	1.9958	2.1223	8.5178	8.1231
chr1	45285292	45285792	1	NA	138.6053	123.6944	36.1559	63.2593	46.3534	39.7864	7.49	77.9664	88.2511	78.6529	101.5667	103.4184	6.6545	9.1237	3.3083	3.583	14.3447	7.7522	6.4085	24.0649
chr1	45477500	45478000	0	UROD	3.5819	7.7238	3.7775	5.8694	4.1937	9.0705	3.424	5.1757	26.5783	11.9574	9.0934	9.8718	11.2615	7.6031	0.85559	2.3056	4.7816	6.4848	6.1991	8.2182
chr1	45846913	45847413	0	NA	4.4949	2.6253	4.452	3.8314	4.3721	9.4828	0.321	1.1563	35.2817	28.1662	3.0078	20.2136	6.5521	5.9443	4.1068	2.6172	2.6195	0	4.4441	6.468
chr1	45987319	45987819	0	PRDX1	12.4313	18.5294	11.3662	11.3312	8.4319	0.82459	21.079	9.6357	10.8559	11.6916	13.7801	0.94017	17.5065	11.9576	2.852	3.5207	9.9789	10.9062	10.3373	14.496
chr1	46023123	46023623	0	AKR1A1	7.1638	15.8661	4.452	7.4998	4.8852	0.61844	3.21	11.728	7.2997	0	3.0778	9.8718	2.2523	1.5206	8.5274	11.8707	9.8957	13.0285	6.811	6.8485
chr1	46216311	46216811	0	IPP	4.811	20.6601	3.5414	2.6902	12.1572	17.5225	6.206	2.698	19.8401	13.286	0.48965	39.9571	6.6545	3.1104	0.91263	6.0444	8.191	1.9749	6.5212	7.1529
chr1	46423005	46423505	0	NA	4.5652	16.627	13.9295	9.0487	10.4395	31.1282	14.659	7.1579	10.388	11.9574	10.4225	0.47008	4.607	4.631	31.8566	6.169	12.3905	7.5164	8.7915	6.2778
chr1	46648784	46649284	0	PIK3R3	7.831	10.0827	3.2041	21.0321	10.8634	13.8119	5.243	8.5345	6.3638	1.3286	19.446	0.47008	8.9068	20.5284	5.5614	17.1362	7.3594	21.8713	4.3957	1.4648
chr1	46805260	46805760	0	NSUN4	4.8812	4.4897	3.5077	7.2553	3.8814	18.5533	5.564	5.0656	5.0068	0.79716	6.4354	1.8803	0	3.0412	3.3939	2.3679	0.45737	2.8002	1.0949	5.6881
chr1	46806259	46806759	0	NSUN4	9.4815	4.2614	15.1436	1.7934	5.0413	4.3291	6.955	7.9288	12.4937	6.1115	5.9457	0.94017	4.607	2.9721	4.1639	10.2194	8.4405	9.1671	9.7898	6.1066
chr1	46908243	46908743	0	LINC01398	0.28093	7.4574	3.7438	9.0487	3.926	0.61844	2.889	2.6429	12.2597	7.9716	3.2177	0	2.3547	1.6589	1.9108	5.3901	5.4052	3.8909	6.3763	18.0915
chr1	47105111	47105611	0	NA	4.1789	12.5559	10.1857	7.2553	2.4091	1.0307	4.708	11.8932	12.2129	5.8458	1.6788	0.47008	0.10238	0.13824	8.8982	8.6927	7.1515	10.6999	0.12881	2.0355
chr1	47201087	47201587	0	NA	3.9331	12.2134	1.6526	3.8314	1.4722	5.1537	7.169	1.4316	6.5978	12.2231	4.5467	30.0853	0.10238	1.5897	1.9108	1.5578	1.871	3.8614	2.8178	5.9734
chr1	47657220	47657720	0	PDZK1IP1	1.9665	3.3482	1.5177	0.24456	10.7965	4.3291	0.107	6.0567	0.37434	0	0	0	0.40951	4.5619	1.4545	3.2715	3.5342	0.1179	2.3508	4.7749
chr1	47902911	47903411	0	LINC01389	6.3561	4.6038	4.081	4.076	5.9782	22.0578	7.49	2.9182	7.908	40.9208	1.8886	1.4103	2.3547	1.8662	2.2816	2.0875	1.9542	1.5328	3.1398	7.9329
chr1	48035414	48035914	0	NA	2.8093	7.6096	6.1047	9.1302	6.8705	1.0307	2.889	1.3215	14.6461	6.1115	9.2333	1.4103	4.7093	8.9164	2.6238	3.3026	3.7837	3.2719	1.9161	7.8377
chr1	48198103	48198603	0	NA	1.6856	1.8263	11.0963	7.0922	27.3927	9.0705	5.457	23.3459	1.1698	17.006	1.6088	0	4.607	10.2988	9.8108	5.3278	4.3658	2.476	1.1915	2.397
chr1	48963719	48964219	0	NA	9.2006	7.5716	2.3947	11.2497	2.6099	9.6889	5.029	0	18.5767	18.3346	1.7487	0	4.5046	1.7971	1.6541	2.0875	1.9542	2.5644	2.528	6.2207
chr1	51069201	51069701	1	NA	28.0231	26.7478	16.6951	9.1302	46.1526	26.1807	5.029	48.0132	20.2613	0	64.4235	0.94017	36.6509	99.2553	17.996	23.7725	7.2347	16.2119	4.1542	2.1116
chr1	52058322	52058822	1	NA	2.5284	3.5765	1.5852	3.7499	3.1676	27.8299	2.782	0.16518	30.4153	16.7403	0.06995	70.0424	6.6545	7.3266	6.2173	5.3589	11.3926	1.297	7.0042	3.0057
chr1	52102656	52103156	0	NA	10.9564	11.871	6.1721	3.6684	12.291	13.6057	23.54	14.2608	7.6272	0	12.2412	0	0	2.903	3.8787	2.7418	0.20789	0.64848	1.0949	1.4458
chr1	52159215	52159715	0	NA	19.279	11.2622	18.3815	8.8857	12.3802	31.5405	9.951	9.5256	14.5525	6.643	11.052	10.8119	0.10238	4.4236	28.6053	8.5992	9.0226	10.6114	3.8322	0.85606
chr1	52363931	52364431	0	NA	6.1805	4.5658	1.6189	4.076	7.3389	0.61844	12.412	0.27531	6.2234	0.26572	10.5624	0	0.40951	1.728	2.7379	0.062313	0	0.64848	0.70847	1.2175
chr1	53480334	53480834	0	SCP2	7.6905	3.7668	1.8213	0.57064	3.5468	9.6889	6.848	1.2113	25.4085	0	1.7487	0.94017	0	4.4236	2.7949	6.0756	5.2389	3.3013	2.8661	5.7071
chr1	53704018	53704518	0	LOC100507564	7.9364	9.2457	5.9023	10.353	3.4798	1.6492	16.478	1.4866	5.5683	6.9087	3.4275	0.47008	11.1591	1.7971	3.3083	2.181	9.9789	6.3079	7.0847	5.7642
chr1	53791556	53792056	0	LRP8	10.6052	3.919	1.9225	6.277	4.0821	9.4828	5.029	3.7441	28.5904	0.53144	8.1141	10.8119	2.5594	1.9353	1.5686	1.6825	1.9542	1.3264	5.1847	4.1091
chr1	53878797	53879297	0	NA	3.1956	11.6047	1.5177	3.5869	6.9151	4.9475	11.663	7.1579	12.3065	1.5943	7.7644	0	2.6618	3.3177	2.7379	2.0563	0.12474	1.2675	1.9322	0.22828
chr1	54007846	54008346	0	NA	1.8261	1.1414	2.4284	3.9945	5.7774	0.61844	0.749	11.8932	2.0121	0	1.4689	0	2.457	3.3868	2.2245	0.062313	0.12474	0.29476	1.9805	1.8833
chr1	54547300	54547800	0	NA	4.6705	5.2506	6.678	6.114	2.543	13.8119	7.169	4.7352	1.3102	11.1602	3.2177	0	2.1499	4.4236	4.4491	2.1498	0.91473	3.714	6.1347	4.6798
chr1	54953778	54954278	0	NA	9.1303	12.8603	5.9698	3.9945	9.4804	4.7414	9.737	9.3053	7.5804	28.1662	9.2333	30.5554	4.4022	6.0134	3.3653	0.84123	2.7858	2.8297	9.1457	14.2107
chr1	55181238	55181738	0	TTC4	6.8829	8.3706	1.8213	4.076	3.6806	17.7287	2.782	2.4777	15.4884	0.79716	4.8265	11.282	4.7093	3.3868	8.9552	2.0252	2.7858	3.154	6.3763	13.4497
chr1	55323271	55323771	0	NA	0.49163	2.7014	2.3609	4.239	7.7404	8.6582	11.663	1.3215	4.2113	0	0.48965	0	2.7642	4.7001	1.0267	1.589	0.041579	0.029476	0.75678	0.68485
chr1	55370158	55370658	0	NA	1.7207	4.3755	2.8668	7.5813	5.5767	4.9475	9.416	19.1612	7.4868	0.53144	1.5389	9.8718	2.5594	1.6589	2.1675	0.15578	2.661	0.029476	3.8483	0.20926
chr1	55487546	55488046	0	NA	9.6922	6.7726	5.8349	3.9129	7.3389	13.1934	14.231	1.1563	2.3396	0	6.5053	0	8.5997	3.1795	5.8466	2.1187	6.9852	4.392	6.0864	11.6995
chr1	55525712	55526212	0	NA	6.0401	13.3168	6.9141	3.9945	2.5876	4.5352	0.856	6.2219	5.1472	0	4.6167	0	8.8044	6.0134	6.9303	6.8233	10.6857	7.5754	6.9881	11.4142
chr1	55894667	55895167	0	NA	8.0066	10.1969	19.0898	17.6898	10.618	0.41229	23.219	7.1579	1.8249	16.7403	8.254	0	4.7093	9.1237	3.2227	4.9228	1.871	6.3963	1.2559	0.15219
chr1	58860961	58861461	0	NA	2.3879	8.2184	1.5515	3.5869	9.1235	9.4828	9.309	5.0656	9.4053	1.3286	8.9535	0.94017	0.30713	4.5619	1.5686	0.15578	0.041579	0.058952	2.8822	1.6551
chr1	59011652	59012152	0	OMA1	6.321	7.0009	4.4858	8.8857	3.7698	5.1537	9.309	0.16518	14.0846	11.4259	8.5338	10.3418	0.20475	8.7781	4.5061	2.9599	1.9126	1.5328	4.1381	7.9519
chr1	59050180	59050680	0	TACSTD2	15.2406	3.158	3.7438	4.076	5.1082	0.20615	25.787	8.3693	10.0136	23.1176	11.8215	0	6.7569	4.5619	1.6256	2.7106	0.24947	0.058952	1.7873	4.851
chr1	59058129	59058629	0	NA	0.8428	5.2506	0.87691	3.6684	7.1605	0.41229	20.865	3.7441	6.1766	11.4259	1.9586	0	6.6545	3.3177	4.0783	0.031157	0.99789	0.70743	1.0949	1.9975
chr1	59118251	59118751	0	NA	6.0752	10.1208	3.2041	2.2826	5.3759	8.8643	7.704	3.579	5.2408	0.53144	8.0442	0.47008	0.10238	2.0045	6.3029	0.77892	1.1642	2.0633	0.90169	3.7667
chr1	59192933	59193433	0	NA	3.0551	3.4624	5.8349	1.7934	5.1529	4.7414	11.77	2.5879	30.2749	51.5495	13.4303	22.0939	0.10238	5.806	2.0534	1.5578	1.8295	1.2675	0.74068	0.57071
chr1	59205421	59205921	0	NA	9.2006	4.718	2.968	3.8314	7.2497	1.0307	9.202	6.0017	9.5457	0.53144	6.5753	0	0.10238	0.069119	0.77003	1.994	0.083157	0.058952	0.53135	1.7502
chr1	59221098	59221598	0	NA	0.80768	4.9082	0.13491	0.24456	7.2497	5.1537	9.844	17.6746	21.665	5.5801	21.4045	0.47008	2.3547	4.4236	1.483	1.4644	0.16631	1.2675	1.1593	6.0115
chr1	59314368	59314868	0	NA	3.1956	7.0389	1.6864	6.9292	14.1425	4.9475	27.606	11.728	6.551	5.8458	7.9043	0	10.9543	6.0825	6.1318	0.031157	0.87315	0.619	7.0203	1.0083
chr1	59347110	59347610	0	NA	12.7473	5.2126	3.7438	2.038	14.3209	4.7414	9.095	8.3693	3.3691	0	4.9664	0	2.457	4.4928	2.6523	2.8664	1.0395	0.17686	1.8839	1.2936
chr1	59481395	59481895	0	LINC01358	3.7224	1.9785	2.3609	2.038	9.3688	5.3598	9.951	1.2113	0.14038	0.26572	18.047	0	32.2487	21.0123	3.4794	0.062313	0.91473	2.0044	2.5119	7.4573
chr1	59608663	59609163	0	HSD52	1.9314	1.3697	2.2597	0.8152	10.9526	0.82459	9.309	21.0884	2.3396	1.5943	17.2775	0	4.4022	7.534	2.8235	0.12463	1.8295	5.011	2.2542	3.9379
chr1	59616649	59617149	0	HSD52	4.8461	1.3697	0.84319	2.038	3.6806	0.41229	16.692	10.847	14.3654	0	19.9356	0	8.9068	4.9766	5.1906	0	1.0395	0.058952	2.528	2.4731
chr1	60195915	60196415	0	MIR4711	7.8661	5.6311	10.3881	5.7879	14.3209	4.7414	0.428	5.1757	4.8664	11.4259	19.0962	0.47008	0.40951	28.1315	5.761	3.5519	3.5342	4.4214	0.91779	3.0248
chr1	61803541	61804041	0	NA	10.2541	4.6038	2.6307	3.0978	8.6996	0.41229	9.523	3.579	24.8937	17.5375	2.1684	39.9571	9.0092	3.0412	1.8538	4.2996	3.8252	3.2424	6.1669	5.7832
chr1	61804111	61804611	0	NA	7.1638	3.2721	4.081	11.4128	8.6104	0.20615	4.28	15.5823	12.2597	5.3144	4.4068	0	2.0475	0	7.4151	5.6705	1.6631	2.3581	3.2686	4.5657
chr1	62368843	62369343	0	NA	6.0049	9.8545	4.3508	2.038	4.3944	0.82459	4.708	4.8454	16.0031	0.26572	3.0078	0	0.10238	8.7781	12.8624	7.3218	4.4905	3.8024	6.1508	5.3266
chr1	63249456	63249956	0	ATG4C	13.9764	11.3383	9.5449	8.8041	7.3389	12.9873	5.243	2.5328	14.5058	6.3773	3.2876	0.47008	15.0494	3.2486	0.2852	2.1187	1.8295	9.4029	3.3813	9.1313
chr1	64013238	64013738	0	DLEU2L	2.423	7.7999	5.1603	3.7499	2.5653	14.018	0.749	8.2041	20.0741	27.9005	10.6323	39.487	0.20475	1.4515	6.0177	5.8886	1.9126	2.535	1.8195	0.28535
chr1	64128477	64128977	0	NA	0.28093	3.7668	2.3947	2.1195	9.4804	9.0705	5.243	6.4972	1.9185	0.26572	11.3318	0	13.2066	5.1148	2.3101	0.81007	0.12474	0.1179	2.689	2.1687
chr1	64140035	64140535	0	NA	5.5484	3.5385	6.7118	2.2826	4.6398	10.3074	7.383	2.6429	8.6567	0	4.8265	0.47008	8.8044	3.1104	3.1657	2.7729	3.6173	1.2675	6.6661	6.8866
chr1	64197209	64197709	0	NA	10.1136	7.0009	10.6242	0.4076	11.2426	13.1934	5.243	15.5823	5.1004	1.3286	3.4275	9.8718	2.2523	6.359	2.7949	0.2181	0.041579	3.2129	2.8017	8.3704
chr1	64876713	64877213	0	NA	10.535	13.3929	7.5212	4.3205	6.2905	0.61844	5.457	8.5895	2.0589	11.4259	6.1556	0.47008	2.1499	7.3958	31.7425	4.767	3.5758	3.154	6.489	7.3051
chr1	65289755	65290255	0	NA	11.448	6.7345	2.2935	10.4345	3.9929	17.5225	11.449	1.2113	5.1004	0.79716	10.3525	0	0	2.903	3.8787	0.65429	3.5342	1.297	2.061	5.612
chr1	65383082	65383582	0	NA	6.0752	9.5501	9.41	5.9509	6.692	5.1537	0.107	3.8543	5.7087	1.3286	22.9434	11.282	8.9068	1.728	0.54188	3.9569	1.7879	0.82533	2.7695	1.8072
chr1	66152882	66153382	0	NA	10.7808	7.7999	2.3272	9.0487	2.6991	4.7414	7.062	3.9093	18.9979	1.0629	1.8187	10.8119	0.20475	0.3456	5.1336	2.0563	0.20789	1.4443	1.1915	1.4268
chr1	66153310	66153810	0	NA	3.6521	3.919	2.0574	0.16304	4.4837	0	2.14	5.5061	1.8717	0	2.798	0	0	1.3824	0.62744	0	0.83157	1.7686	1.6102	1.5599
chr1	66648173	66648673	0	NA	31.9912	1.6361	18.7862	1.7934	3.9929	4.9475	7.383	1.2664	14.0378	0.79716	3.2876	0.47008	2.2523	2.9721	3.2798	2.7729	10.7273	4.5099	1.0627	0.095118
chr1	66736859	66737359	1	NA	18.2606	11.6047	14.8738	5.2988	6.8259	13.6057	7.169	3.6891	26.9994	12.7545	12.5909	102.9483	6.6545	7.4649	6.9873	8.2254	18.1283	8.8429	2.1576	1.2746
chr1	66866359	66866859	0	NA	7.0233	20.6601	7.42	0.24456	7.7627	0.41229	4.601	5.8915	3.6966	1.5943	1.6788	0	2.2523	9.1237	24.1563	11.341	17.7957	2.7118	9.7093	2.0355
chr1	66927906	66928406	0	NA	12.045	11.6427	5.2278	7.0107	2.543	21.8516	9.523	5.8365	7.6272	0	1.6088	9.8718	4.4022	11.612	20.0779	0	2.6195	0	13.5254	16.893
chr1	67029820	67030320	0	NA	4.9514	13.0505	0.94437	2.038	6.8259	9.2766	7.062	11.9482	20.8696	13.0202	29.8684	19.7435	2.5594	7.3266	3.9357	0.2181	0.99789	0	0.11271	1.4077
chr1	67526368	67526868	0	SLC35D1	2.3528	4.4897	1.5177	0.32608	10.5734	4.3291	0.535	9.5806	2.4332	28.432	10.6323	0	0	1.5897	4.1068	2.2433	0	0.029476	1.739	0.7229
chr1	67680839	67681339	0	NA	4.1438	14.268	4.3846	7.1737	12.6925	13.1934	3.21	32.1006	1.2634	0.53144	3.0778	0	8.702	4.5619	11.6076	5.3278	3.5342	0.67795	31.6719	25.758
chr1	68036137	68036637	0	NA	1.4047	2.5492	2.2935	0.4076	7.8074	4.5352	9.63	3.7992	2.1057	29.2291	19.8657	29.6153	2.1499	6.0825	3.7076	0.09347	2.7442	0.64848	1.8517	1.2936
chr1	68152225	68152725	0	GADD45A	65.7734	60.9531	53.7953	47.8521	82.8472	65.761	39.055	69.5971	73.5582	91.4074	86.8073	60.1707	574.9489	237.8395	38.4161	115.0304	87.939	74.3685	87.4642	54.0081
chr1	68190766	68191266	0	NA	15.9078	18.9099	31.8725	11.0867	19.6076	22.8823	9.202	9.966	9.6861	12.7545	9.653	9.8718	10.852	32.0713	53.4176	15.8587	7.0684	12.999	8.8237	4.6227
chr1	68849964	68850464	0	NA	2.4933	14.1539	3.1029	0.32608	7.3612	35.045	5.778	2.698	8.7502	7.7059	21.4745	0	0	3.1795	3.1657	5.2343	1.8295	1.238	0.70847	3.0438
chr1	68850428	68850928	0	NA	2.107	1.7502	0.67455	5.0542	7.7404	0	8.988	3.3037	7.7208	5.3144	13.9899	0	0	0	0.02852	0	0	0	0	0
chr1	69520863	69521363	1	NA	52.8154	76.7811	15.9868	22.4179	34.9323	44.1155	23.968	28.4665	25.3149	6.3773	8.8136	0	122.5452	91.7213	91.0066	51.5955	27.2756	26.8823	68.8023	52.9999
chr1	70975498	70975998	0	NA	7.831	11.6427	2.1586	7.2553	1.963	4.9475	2.354	5.0106	6.1766	11.4259	3.4975	0	0	1.5206	3.8217	1.3397	1.9542	0.088429	0.032203	0.91313
chr1	72466469	72466969	1	NA	36.2404	35.0043	18.6176	149.0181	67.6786	18.5533	34.561	81.8207	117.1223	34.0121	72.8174	20.2136	68.7973	49.3512	47.1717	51.9693	45.7366	54.3246	169.18	239.5647
chr1	74625705	74626205	0	NA	7.4096	6.9628	3.6426	6.9292	7.8074	0.41229	2.675	7.1579	6.0363	0	0.2798	10.3418	2.3547	8.9164	11.2938	13.8024	3.5758	3.714	8.1796	1.8072
chr1	74822147	74822647	0	NA	8.3578	1.9024	5.0929	0.24456	1.6953	9.8951	7.169	0.22024	15.2544	0.26572	3.2177	39.9571	0	1.5206	2.5668	0.12463	0.041579	0.64848	0.016102	0.076095
chr1	75557711	75558211	0	NA	4.0033	11.1481	6.6106	16.63	1.6953	18.141	7.276	9.7458	57.2743	12.7545	1.8187	0.94017	4.4022	0.13824	26.3523	21.3423	9.6878	6.9269	40.7533	86.2532
chr1	75837477	75837977	0	NA	5.7591	29.5253	15.9194	15.5703	9.1681	4.7414	7.169	12.9944	6.6914	0	16.578	0	0	1.5897	21.4754	3.5519	1.871	2.5939	16.311	13.4497
chr1	76320684	76321184	0	NA	5.3728	11.833	0.033727	2.2826	5.9336	0.41229	17.12	12.8843	4.4453	0	0.4197	0	2.2523	6.0825	7.7289	0.77892	0	0.088429	0.69237	0.22828
chr1	77153135	77153635	0	NA	5.4782	1.0653	1.5177	2.038	2.4314	4.7414	6.848	0.22024	24.5662	17.2717	1.6088	9.8718	0.10238	0.20736	5.8466	2.8664	6.32	2.7118	0.46695	0.43754
chr1	77384848	77385348	0	NA	4.2842	10.9959	8.7017	2.201	4.506	0.20615	0.749	1.3215	3.5562	0.79716	4.8265	0	12.8995	14.5842	18.4808	9.347	18.4609	14.4139	54.5363	72.0806
chr1	77787803	77788303	0	NA	5.4431	6.8867	8.3981	3.7499	5.019	5.1537	5.029	8.4243	5.6151	1.0629	6.7851	9.8718	0.10238	3.1795	4.9624	0.65429	1.871	3.1834	0.70847	1.617
chr1	77836453	77836953	0	NA	2.5284	1.0653	0.742	5.9509	5.6213	0.20615	3.21	2.6429	5.3812	1.5943	9.3033	0	0.30713	4.7001	3.3653	0.7166	0.041579	0.058952	0.20932	1.7502
chr1	77874963	77875463	0	NA	12.958	7.3433	7.6899	19.3202	8.2758	9.6889	4.601	10.9571	14.225	0	1.6088	20.2136	0	0.069119	23.1295	0	0	0.64848	0.72457	0.019024
chr1	78444834	78445334	0	FUBP1	16.9613	3.0438	11.7372	17.9343	2.3868	4.7414	9.844	4.4599	17.3601	21.2575	7.6245	10.8119	8.8044	6.0134	1.1978	5.577	3.8668	5.9837	4.9915	22.0674
chr1	78469839	78470339	1	DNAJB4	66.0544	72.2153	19.6969	9.7008	28.3519	9.2766	12.412	21.4187	43.1897	30.0263	44.5578	11.282	0	0.13824	4.0213	0.24925	2.0374	0.97271	1.0788	1.6931
chr1	78567195	78567695	0	NA	4.5652	1.9024	0.77573	5.3803	10.2611	4.7414	7.597	8.5895	19.419	17.2717	18.3967	19.7435	0	0.41472	2.5953	0.84123	0.87315	0.029476	2.4475	1.4648
chr1	78578773	78579273	0	NA	17.0316	10.9959	13.12	5.9509	6.0674	0	0.642	7.1579	7.7676	29.7606	10.6323	9.8718	0.51188	11.6812	27.8923	2.7106	1.9958	2.0044	2.3186	3.5003
chr1	82340044	82340544	0	NA	4.53	1.9024	26.9483	12.7171	7.6289	4.3291	2.247	3.634	2.1993	5.8458	6.7851	0	23.6491	5.9443	1.7112	25.6731	19.2509	13.7949	25.4406	16.8359
chr1	82691816	82692316	0	NA	10.535	4.2233	5.8349	7.4998	11.198	52.1553	2.782	19.1612	5.4748	11.6916	15.1091	0	19.3492	13.34	9.2689	13.4908	12.6399	23.2862	14.9745	5.6881
chr1	83476932	83477432	0	NA	3.4765	5.1745	2.3609	26.2494	2.6322	12.9873	2.568	3.579	17.9216	0.53144	10.4225	0	0.10238	1.5206	13.5754	20.6569	32.5561	20.6333	1.7712	1.3126
chr1	84621855	84622355	0	PRKACB	11.7641	26.6337	1.6526	3.9129	3.2568	8.8643	2.782	3.8543	5.5683	0	12.3811	0	0	2.9721	0.94115	2.0252	0.99789	3.1245	0.032203	0.13317
chr1	84831152	84831652	0	NA	2.8444	20.6221	3.0355	2.038	6.469	5.3598	16.371	5.9466	14.4122	0.79716	7.6245	20.6837	2.2523	3.3177	2.9946	2.0563	0.041579	1.2675	1.2237	0.55169
chr1	85051363	85051863	0	NA	3.9331	21.4211	6.678	10.6791	5.5098	4.5352	2.568	5.2308	3.603	11.4259	9.2333	0	9.3163	3.5251	30.0884	7.945	3.5342	8.7839	38.6279	18.1486
chr1	85219221	85219721	0	NA	9.1654	6.0496	1.5852	7.4998	2.6545	4.3291	2.461	8.4243	5.8023	5.5801	4.8965	0	6.9616	7.3266	3.3368	1.4332	6.2784	1.8865	2.8661	6.3158
chr1	85528080	85528580	0	WDR63	6.2859	5.6692	5.2952	5.5433	7.8966	0.41229	5.136	5.396	11.4174	14.8803	9.723	2.3504	0.61426	6.0825	10.0675	7.3218	2.2453	6.3079	4.75	8.2563
chr1	85755108	85755608	0	NA	1.1237	6.6965	0.033727	1.875	16.1501	4.5352	2.782	8.5895	0.28076	0.79716	12.2412	0.47008	6.4497	8.9855	7.0159	2.8041	1.081	2.5055	0.83729	0.83704
chr1	85763495	85763995	0	NA	14.6085	8.7511	6.7118	14.6736	14.834	8.8643	12.198	2.7531	3.3691	0.26572	14.0598	0.47008	0.51188	10.7826	3.9642	9.4405	6.4031	4.6278	0.9661	1.0273
chr1	85794569	85795069	0	NA	11.9748	6.354	9.5786	8.9672	15.2578	4.3291	14.659	7.2681	4.6325	0.26572	23.4331	0.47008	6.4497	7.534	2.0819	5.2343	0.083157	2.476	3.9127	6.6583
chr1	85809431	85809931	0	NA	3.2307	7.5335	4.5869	7.0107	6.5359	17.5225	7.49	1.6518	19.4658	0	15.3189	0.47008	0.20475	0.13824	2.909	1.4021	0.12474	0.20633	0.77288	1.1034
chr1	86049855	86050355	1	CYR61	11.132	1.4458	5.7674	5.6249	67.9909	0.41229	79.715	19.7669	10.9027	0	99.748	0	2.3547	4.631	2.2531	5.3278	0.99789	0.7369	2.8017	1.6741
chr1	86072826	86073326	0	NA	3.4765	7.6477	8.9041	0.57064	19.0946	0.41229	43.977	10.7369	7.5804	5.8458	26.0212	19.7435	6.8593	12.165	4.7058	0.7166	0.083157	0.88429	5.6839	16.9501
chr1	86078376	86078876	0	NA	4.7407	6.8867	4.4183	11.0052	7.6066	13.8119	9.63	6.6624	15.7692	1.0629	12.8707	59.7006	5.1188	6.0134	2.196	0.74776	0.87315	2.5644	3.961	1.7692
chr1	86895456	86895956	0	CLCA2	5.127	5.2887	4.6207	3.5869	7.1158	1.443	4.708	8.4243	5.6619	5.5801	9.2333	0	0.10238	1.728	3.5079	1.4332	0	0.94324	0.83729	1.3507
chr1	87299135	87299635	0	NA	8.5685	5.1745	2.226	0.16304	2.8999	9.0705	9.63	3.634	14.9737	11.4259	4.5467	0	2.1499	0.069119	3.1087	3.3961	6.2784	1.2675	2.8178	8.9982
chr1	87640334	87640834	0	NA	6.0401	9.9306	11.6023	7.0922	15.7262	17.9348	0.535	17.6195	25.3149	5.8458	0.20985	0	37.0605	34.9744	31.2292	20.3765	27.4419	17.5383	22.1076	18.51
chr1	87691949	87692449	0	NA	6.1454	1.2175	2.2597	0.08152	5.8221	4.9475	9.202	3.579	8.4227	0	6.3654	11.282	2.5594	3.0412	3.7931	1.4955	0.12474	0.619	1.8678	7.3812
chr1	88421750	88422250	0	NA	1.8261	9.2457	3.0017	0.57064	3.1452	0	0.856	3.5239	2.5736	0	9.3732	0	0.20475	1.5206	1.6827	0.09347	0	0.619	0.37034	0.019024
chr1	88501261	88501761	0	NA	9.2006	14.4202	6.6443	6.9292	3.5914	8.8643	2.675	0.22024	4.4453	11.4259	4.7566	0	13.1042	2.9721	15.2866	9.4093	2.7442	5.011	57.9659	38.618
chr1	89267396	89267896	0	NA	19.6302	17.0075	18.3478	21.4397	16.6854	13.1934	4.922	19.1062	3.0883	0.26572	33.7157	11.7521	2.2523	2.9721	14.5736	4.6423	5.6547	2.8002	8.872	5.6881
chr1	89356964	89357464	0	GTF2B	8.4631	5.555	3.1367	10.6791	5.6436	8.6582	18.725	2.3676	17.3133	6.643	9.0235	0	15.2542	6.0134	5.7325	4.0815	2.8689	4.4214	4.9754	21.6679
chr1	89771830	89772330	1	NA	3.301	12.0613	6.5769	0.57064	2.6991	30.9221	0.428	8.4794	152.0764	0	4.4068	9.8718	0.10238	32.3478	23.3292	13.9582	6.9852	5.0404	8.3246	4.2232
chr1	90071219	90071719	0	NA	3.3712	2.8536	0.91064	0.73368	4.1714	1.2369	0.856	10.792	28.3564	6.1115	1.6788	9.8718	10.7496	3.0412	5.2476	0.74776	0.041579	1.297	1.7229	4.6227
chr1	90331542	90332042	0	NA	9.4113	8.5989	6.5769	0.08152	8.6327	17.9348	4.815	2.5879	7.5804	5.5801	10.9121	19.7435	2.2523	0.13824	9.2689	0.81007	0.20789	0	0.83729	2.2258
chr1	91521346	91521846	0	NA	4.5652	8.4847	6.6443	1.7119	5.4428	0.61844	2.568	8.2041	4.3985	0.79716	0.1399	9.8718	2.1499	0	11.6931	1.3397	0.99789	1.238	0.09661	0.58973
chr1	91995388	91995888	0	NA	23.7388	51.5552	29.0056	22.6625	33.3039	34.8389	3.317	19.9321	25.4553	23.649	19.5159	49.3588	30.406	35.0435	59.2641	55.8016	50.0608	35.6662	30.6897	21.4967
chr1	92070373	92070873	0	NA	8.6036	9.0935	10.7928	5.1357	5.7997	1.2369	0.214	8.3693	2.3864	1.3286	1.6088	1.8803	8.8044	7.534	20.7909	11.4033	5.3221	5.0404	10.7398	4.1091
chr1	92197313	92197813	0	NA	6.1454	6.0116	5.9698	1.7119	10.8188	4.3291	4.922	2.6429	4.1178	0	1.6788	0	0.30713	4.4928	3.8787	0.031157	0.20789	0.20633	2.2381	4.7369
chr1	93297386	93297886	0	RPL5	2.5284	10.1969	6.0372	8.9672	6.5359	0.41229	11.877	14.0956	13.4295	22.5861	3.4275	0	2.3547	3.3177	5.105	4.7047	8.7315	8.1649	11.8186	5.669
chr1	93544447	93544947	0	MTF2	7.2691	21.7255	7.4875	10.7606	10.328	17.9348	29.425	8.6996	9.4989	0	11.9614	11.7521	6.6545	7.6031	5.1621	7.9761	6.4031	6.3079	11.8186	24.5785
chr1	93688847	93689347	0	NA	7.0233	16.3987	11.8721	7.2553	13.4287	4.7414	4.922	15.7475	7.44	6.9087	4.8965	19.7435	2.1499	3.1104	53.8453	11.341	12.2657	11.8494	1.4814	0.97021
chr1	94094858	94095358	0	NA	7.9715	8.5228	9.4774	5.2988	8.365	4.3291	5.243	11.8932	11.1367	34.0121	6.1556	0	4.607	1.4515	1.3975	14.7371	15.1762	12.0852	2.2059	3.3672
chr1	94158814	94159314	0	NA	2.9849	5.2506	6.1047	6.9292	11.2872	13.6057	0.642	8.8648	0.093586	0	9.9328	0	8.9068	6.0825	1.5686	0.062313	1.081	0.64848	1.6263	5.2505
chr1	94167158	94167658	0	NA	1.0886	6.316	3.1704	5.2173	12.001	0.41229	15.943	19.1612	4.2581	0.53144	24.1326	0	9.6234	4.7001	6.5025	0.062313	1.0395	0.70743	1.6102	2.6062
chr1	94791077	94791577	0	NA	13.8008	6.1638	10.4218	3.5869	13.6071	0	23.326	11.1223	11.2303	33.7463	16.578	1.4103	0.40951	8.9855	3.3653	4.0504	2.7858	5.63	1.2559	1.4458
chr1	95193404	95193904	0	NA	4.0384	5.9355	0.91064	1.875	3.2122	0.20615	12.198	14.1507	3.8838	0.53144	6.2255	0	2.457	4.7001	4.6487	0	1.9542	0.029476	0.82118	0.076095
chr1	95302414	95302914	0	NA	3.8277	26.3673	23.2045	5.8694	8.3427	17.5225	7.062	7.213	6.2234	6.1115	19.3061	0	0.20475	7.6722	54.6439	17.292	10.7273	11.2304	2.8822	8.5987
chr1	95538265	95538765	0	ALG14	2.4933	8.5228	3.2378	2.1195	8.9673	5.7721	7.062	0.27531	24.613	17.5375	4.8265	19.7435	2.2523	1.8662	4.6487	0.9347	8.1078	5.0699	5.2974	18.1295
chr1	95632935	95633435	0	NA	2.0368	7.7618	6.8804	0.73368	6.7589	0.41229	9.737	10.0211	4.3985	0	8.9535	9.8718	2.2523	1.5897	0.51336	0.12463	0.083157	1.297	0.85339	0.15219
chr1	95635079	95635579	0	NA	1.1237	4.1853	1.2142	0.16304	5.1752	4.5352	2.354	5.2859	6.1766	0	3.0078	0.47008	0	0.20736	1.6256	0.031157	0.16631	0.058952	0.22542	0.13317
chr1	96250528	96251028	0	NA	3.1956	13.3168	3.0355	0.32608	3.4575	21.8516	9.844	2.4227	11.2303	5.5801	3.1477	0.94017	2.2523	2.903	18.766	7.945	4.4073	6.2784	4.4119	0.79899
chr1	96799792	96800292	0	NA	9.4464	10.1588	5.0929	15.9779	4.4613	4.5352	11.663	8.3142	5.194	0	1.8886	0.47008	4.2998	2.9721	9.2689	2.6795	1.7879	0.70743	9.6449	6.8105
chr1	96828053	96828553	0	NA	1.6154	4.4897	1.113	5.9509	8.2758	0.20615	3.424	2.4777	4.2113	0.26572	15.1091	9.8718	2.2523	8.9164	2.6238	2.0875	0.20789	0.64848	2.4313	0.79899
chr1	97025738	97026238	0	NA	0.31605	1.9405	0.067455	0.16304	10.2611	0.20615	7.704	2.7531	4.2581	0	6.5053	0.47008	2.1499	5.806	6.417	0.7166	0.12474	0.70743	1.578	11.5283
chr1	97527086	97527586	0	NA	3.9682	13.0125	4.452	9.2933	2.6991	4.5352	2.782	9.4705	3.1351	16.7403	7.4846	1.4103	0.40951	6.0134	14.8588	4.0815	4.4073	0.029476	30.0296	16.3413
chr1	98315489	98315989	0	NA	12.9932	3.5004	3.1029	1.9565	10.1049	5.1537	2.889	0.22024	0.32755	0	15.3189	0	0	1.5897	0.74151	1.994	0.12474	0.029476	0.016102	1.636
chr1	98552193	98552693	0	NA	2.704	1.0653	7.049	1.7934	14.7894	0.41229	6.955	7.4883	12.1661	0.26572	12.521	0	2.1499	8.709	2.0249	1.3086	0.99789	0	2.061	0.93216
chr1	98675575	98676075	0	LINC01776	2.423	2.7395	0.50591	0.4076	9.3465	0	0.535	4.9004	1.4038	6.3773	7.6245	0	2.5594	3.0412	4.5632	0.031157	2.7442	1.2675	0.69237	2.9296
chr1	98789440	98789940	0	NA	6.3912	14.23	11.7034	1.9565	13.964	0.41229	14.124	6.2219	12.8212	6.1115	13.0106	0.94017	13.0019	8.8473	1.5401	0.031157	0.041579	0.029476	3.1237	2.8916
chr1	98930379	98930879	0	NA	1.0184	14.7627	15.4809	5.6249	8.365	0.41229	11.449	4.9004	11.5578	0.53144	7.8343	9.8718	8.702	7.2575	29.8317	6.1379	3.7837	8.6955	5.9093	5.669
chr1	98981806	98982306	0	NA	12.3611	23.8942	14.0306	13.9399	5.3536	4.5352	14.231	11.8381	12.1193	5.8458	6.0157	0.94017	28.1537	15.9666	84.6752	13.1793	3.5342	10.0514	67.9168	55.0354
chr1	99142884	99143384	0	NA	7.7608	7.6857	9.4774	0.32608	9.235	17.3164	2.675	14.7013	2.6672	5.8458	8.9535	0	2.3547	19.0078	7.5292	9.1912	0.12474	3.095	2.4475	2.0165
chr1	100065118	100065618	0	NA	0.52675	1.4458	7.9597	5.3803	7.3389	0.20615	12.412	9.5256	3.3223	1.86	9.0934	0	2.1499	5.9443	0.85559	0.15578	0.041579	0.64848	1.8034	1.6551
chr1	100435257	100435757	0	SLC35A3	2.4582	6.3921	4.7556	9.0487	6.0005	4.7414	14.231	1.1563	9.4521	0.26572	0.20985	9.8718	11.3638	7.3958	6.9588	2.1187	4.6152	7.0153	14.0084	15.5804
chr1	100715097	100715597	0	DBT	4.0735	5.3267	7.9597	0.4076	4.0152	4.9475	2.461	2.3126	13.3827	33.4806	0.62955	0.47008	4.2998	0.13824	1.6256	3.4272	2.7858	4.392	8.4534	7.2861
chr1	100895756	100896256	0	NA	6.7424	13.5071	17.3359	33.6677	4.0598	0	5.029	3.579	3.1351	22.5861	2.1684	0	2.2523	8.9164	18.5949	42.1238	64.8628	66.7046	19.8533	15.4662
chr1	101096627	101097127	0	NA	2.0016	2.7395	1.5515	8.6411	11.6218	0.41229	9.309	9.4154	0.98265	0.79716	13.92	0	2.457	5.9443	2.5953	1.994	0	0.67795	0.032203	1.2175
chr1	101491256	101491756	0	DPH5	9.2357	5.8975	6.2396	5.2988	4.4613	0.41229	8.132	7.3782	17.1261	55.801	8.0442	1.4103	6.9616	7.6722	4.1639	8.7239	1.9542	1.3264	5.0237	12.1181
chr1	101596133	101596633	0	NA	2.423	1.1795	0.91064	5.2173	8.3427	8.6582	11.77	8.4794	2.5268	0.53144	1.6788	9.8718	0.20475	5.8751	0.34224	0	0.95631	0.088429	3.0915	0.95118
chr1	101992297	101992797	0	NA	6.8477	20.0514	6.678	5.5433	9.1681	13.3996	7.169	10.847	13.2891	6.1115	9.5131	30.0853	42.9983	26.2653	54.6439	28.3526	25.5293	18.1573	74.7438	43.6402
chr1	103489575	103490075	0	NA	6.4263	2.6253	2.226	0.08152	7.9635	9.2766	9.523	2.3676	2.3396	0	4.8265	0.47008	6.5521	10.1605	2.6809	5.3278	0.083157	0.058952	4.7983	3.4052
chr1	104068564	104069064	0	RNPC3	5.5484	4.9463	6.0372	3.9129	5.4651	4.3291	2.461	4.7352	18.5767	0	15.1091	0.47008	0.30713	7.6031	3.2513	3.3338	1.2474	2.535	4.8788	8.3894
chr1	107292476	107292976	0	NA	4.0033	0.26634	2.2935	32.0373	22.8198	4.5352	9.523	7.3231	0.23396	0.26572	4.8265	0	0.30713	0.13824	3.9072	27.9475	22.4109	17.2731	0.45085	3.0628
chr1	107870016	107870516	0	NA	8.428	1.6361	3.7775	25.8418	6.5582	13.8119	7.062	9.5256	8.3759	12.7545	12.1013	0	6.4497	4.4236	6.3029	45.0526	26.2777	14.3254	1.0949	0
chr1	109584341	109584841	0	WDR47	6.1454	6.9248	1.1467	7.4183	6.469	26.1807	16.157	3.634	16.2371	0	14.9692	0	13.6161	4.631	3.8217	1.8694	8.1494	4.6867	4.75	8.3704
chr1	109633073	109633573	0	TMEM167B	3.8979	7.7618	10.3881	7.5813	5.1305	5.1537	2.782	0.38543	13.5699	1.0629	3.7773	0	9.0092	7.534	5.0195	7.4153	17.8373	12.6453	5.9737	10.1967
chr1	109642535	109643035	0	SCARNA2	13.8008	4.6038	9.5786	16.3039	5.1082	2.0615	16.371	4.8454	20.1209	1.0629	7.8343	0.47008	19.9635	4.4236	8.0996	17.2608	16.7978	12.6748	10.3534	16.7028
chr1	109704947	109705447	0	NA	3.9682	3.5385	1.5852	5.3803	7.3389	13.3996	4.922	1.3215	9.6861	6.3773	10.4225	0.94017	0.51188	0.48383	2.6809	4.7981	7.3179	9.1081	0.45085	0.51364
chr1	109740520	109741020	0	NA	7.3043	14.23	15.2786	7.5813	13.5179	17.5225	4.494	22.2997	13.0084	5.5801	4.9664	0	43.5102	13.6165	10.6949	14.0517	24.0741	21.2818	6.8432	0.15219
chr1	109756792	109757292	0	SARS	11.8694	8.0662	6.813	12.391	5.9559	14.2242	5.885	16.8487	9.2182	6.3773	9.5831	39.9571	9.2139	12.3032	13.7465	38.6031	13.721	26.0275	16.8101	2.397
chr1	109806033	109806533	0	NA	4.5652	4.2614	5.0591	5.5433	4.4167	4.3291	4.815	1.2664	10.7155	5.5801	1.6088	0.94017	4.7093	4.5619	4.6487	16.0457	11.1015	18.2752	14.9423	21.706
chr1	109817240	109817740	0	PSRC1	2.3879	2.0165	10.8603	10.9236	7.1382	9.0705	7.597	12.7742	17.9684	12.2231	3.2177	0.47008	9.5211	7.6031	0.91263	13.0858	15.8415	14.3254	5.9254	4.9461
chr1	110036448	110036948	0	CYB561D1	6.8477	2.8536	5.1266	7.4183	6.7366	9.0705	20.758	6.0017	7.2061	2.1258	1.8187	11.282	8.9068	3.2486	2.5668	8.9731	12.5983	8.8723	9.1618	12.879
chr1	110090910	110091410	0	GNAI3	8.1471	8.5989	6.7455	9.0487	2.7437	14.018	8.239	0.66073	16.2839	1.5943	7.9742	21.6238	13.309	7.8105	3.7076	7.1349	6.4447	10.9062	4.6695	13.4687
chr1	110170490	110170990	0	AMPD2	1.6856	0.9512	0.80946	3.5869	5.0859	0.82459	2.568	11.2324	1.2166	0	0.4197	0.47008	4.8117	1.5897	1.4545	0.062313	4.6152	0.70743	1.2076	0.24731
chr1	111757005	111757505	0	DENND2D	29.4629	63.3501	38.1795	51.1129	58.4659	52.9798	21.828	18.8309	61.9068	0.26572	31.0576	59.2305	67.1593	39.8818	84.276	39.6624	42.4934	70.3597	104.8217	94.186
chr1	111907323	111907823	1	NA	23.774	58.0614	20.7424	31.7112	78.1182	88.231	39.269	35.6795	71.3122	17.8032	22.5237	89.3159	15.2542	43.2687	41.6389	61.3475	54.676	54.9142	34.7474	88.7833
chr1	112280989	112281489	0	FAM212B	7.7608	12.7461	3.4065	16.3039	15.7932	22.4701	19.26	6.2219	5.428	1.0629	6.1556	11.7521	5.426	12.3724	11.1512	25.7977	17.5046	32.5122	38.8372	24.959
chr1	112298093	112298593	0	DDX20	4.2491	2.2068	5.2615	14.266	4.1491	18.7594	16.692	2.9733	26.4847	11.6916	7.6245	0.47008	19.554	1.7971	3.4509	10.2505	19.7083	11.5547	10.3534	17.8061
chr1	113188782	113189282	0	NA	4.7056	8.4847	16.5939	2.1195	14.2094	8.8643	7.169	3.6891	1.9653	0.79716	12.521	0	2.1499	2.903	11.2083	6.761	6.32	10.6999	2.0449	1.2365
chr1	113216779	113217279	0	MOV10	8.3929	7.8379	5.5313	6.277	9.1235	4.7414	19.902	3.1935	16.0967	2.1258	12.7308	29.6153	2.5594	3.3177	2.7664	3.9881	9.8957	2.8002	8.0025	12.4795
chr1	113229872	113230372	0	NA	2.4582	2.6253	8.7691	17.5267	4.0152	0.82459	0.642	0.38543	0.14038	0	4.4068	29.6153	6.5521	8.8473	12.6057	42.6535	74.8001	108.384	11.5771	4.6988
chr1	113278225	113278725	0	NA	0.10535	3.5004	0.84319	5.4618	6.5359	5.1537	13.803	10.4616	4.1178	0.53144	10.7023	21.1538	0.20475	4.4236	1.5401	0.062313	2.7026	0	0.74068	2.9487
chr1	113305645	113306145	0	NA	4.6354	11.7949	6.9479	24.945	32.7017	0.41229	4.708	10.6818	9.265	11.1602	9.3033	39.9571	37.0605	51.4247	37.0757	49.7572	67.5238	54.7078	29.7397	17.3686
chr1	113408743	113409243	0	NA	1.7558	0.98925	0.87691	5.7064	12.6925	8.8643	16.585	3.7992	4.6793	0.26572	1.6788	29.6153	2.1499	3.1795	6.1318	1.994	0.16631	0.67795	0.48305	2.8345
chr1	113498498	113498998	0	SLC16A1	4.7056	6.9248	7.42	4.1575	10.7518	13.3996	9.63	2.698	5.6151	6.643	3.3576	0.94017	5.1188	12.0268	1.5971	3.5207	2.1621	4.4804	9.0974	6.1637
chr1	113615319	113615819	0	LOC100996251	1.3344	8.0662	7.42	5.7064	8.5658	4.9475	5.671	2.5879	13.6635	5.8458	1.9586	0.47008	5.1188	10.5753	2.9375	11.4033	16.091	8.2239	6.6178	16.3223
chr1	114447678	114448178	0	AP4B1	1.8612	2.9678	13.7608	43.8576	7.9858	13.3996	11.77	1.9271	10.388	2.3915	6.2955	9.8718	9.3163	12.0959	2.6238	41.7811	54.6344	57.1838	8.244	11.0908
chr1	114878942	114879442	0	NA	6.2156	6.6965	5.936	32.2818	2.7437	9.0705	6.848	15.1418	3.2755	0	3.2876	0.47008	60.4024	14.6533	15.8855	77.1751	63.2828	91.2583	22.7355	9.8733
chr1	114889097	114889597	0	NA	10.3594	9.8545	0.9781	29.1025	3.926	4.7414	14.445	6.9377	5.3344	11.4259	6.0856	19.7435	7.1664	13.34	3.1372	26.639	36.5893	42.3573	7.9381	7.7616
chr1	115153184	115153684	0	NA	1.8261	6.0877	2.4284	27.7167	4.506	1.0307	18.297	1.2664	0.28076	0	7.4846	9.8718	28.0513	92.136	6.8733	42.9651	16.5483	16.5656	1.433	0.076095
chr1	115259167	115259667	0	NRAS	12.4664	7.9901	6.0035	54.4552	8.6327	5.7721	13.268	4.9555	16.471	18.3346	7.8343	0.94017	13.309	3.2486	2.2816	12.9923	29.604	27.6192	4.2347	6.7724
chr1	115323065	115323565	0	SIKE1	3.1605	6.8106	3.71	35.2165	2.5876	1.443	9.416	7.2681	9.6393	0.79716	7.6245	12.2222	6.7569	7.3266	2.7949	16.4507	20.0825	32.8954	5.5712	15.5804
chr1	115345660	115346160	0	NA	6.1454	2.5873	6.4757	14.7551	26.2996	0.41229	5.029	12.2235	5.0536	0.26572	13.5702	0.94017	23.7515	49.4894	3.3368	15.8899	5.4468	7.5754	1.3525	1.617
chr1	115598972	115599472	0	NA	4.5652	2.6634	1.484	9.7008	10.6626	4.5352	5.136	14.3159	0.23396	0	0.2798	9.8718	2.2523	14.9298	1.5115	5.5147	3.8252	2.5644	2.1415	4.3945
chr1	115711249	115711749	0	NA	9.4464	4.2233	6.5769	7.1737	8.4543	9.0705	18.832	7.0478	0.28076	0.53144	18.2568	0	4.4022	20.6667	1.7682	0.34272	3.8252	0.088429	0.74068	0.19024
chr1	115722011	115722511	0	NA	3.0903	2.6634	2.2935	4.1575	5.9782	4.7414	14.124	12.3337	1.123	1.0629	7.6944	0	4.8117	4.7001	3.3368	4.2373	2.0374	1.4738	1.2237	2.8345
chr1	115843081	115843581	0	NA	1.7207	4.9843	5.0929	4.076	21.0352	0	24.289	8.4794	2.2461	0	10.4924	0	88.4537	104.0245	10.096	15.8899	4.6984	7.1038	26.9542	8.4465
chr1	116012312	116012812	0	NA	1.8261	2.5492	1.6526	8.9672	13.3617	4.3291	16.264	8.4794	2.5736	0.26572	7.5545	9.8718	6.8593	8.9164	3.4509	9.4093	8.1078	3.2424	5.072	11.0147
chr1	116314364	116314864	0	CASQ2	5.9698	7.3813	3.7775	23.4777	4.506	4.3291	11.449	4.8454	20.2145	16.7403	0.4197	0	8.8044	13.2018	5.1906	39.7248	20.4567	32.4828	25.344	18.8334
chr1	116381789	116382289	1	NHLH2	7.4447	6.0877	5.1266	66.4386	9.3688	0.61844	0.428	10.4616	10.4816	6.1115	1.7487	9.8718	2.5594	7.6031	13.2617	78.951	91.2653	125.8339	195.4901	93.2919
chr1	116658070	116658570	0	MAB21L3	4.811	0.19024	0.84319	5.5433	10.2165	17.7287	4.601	4.7352	5.1004	6.643	13.5003	0	2.3547	5.9443	3.3083	1.5578	0.41579	1.3264	0.24152	0.81802
chr1	116665444	116665944	0	NA	0.2107	2.1687	0.77573	5.6249	6.9151	4.5352	4.922	2.5328	9.7797	1.0629	1.6788	0	4.5046	1.6589	3.9642	0.28041	7.0684	0.67795	1.4652	1.4077
chr1	116681669	116682169	0	NA	6.8126	2.6634	5.0929	12.7171	6.3351	4.9475	2.461	3.6891	20.1209	6.1115	3.2177	0	2.3547	6.1516	1.5401	5.4524	23.6167	15.6224	5.3135	12.5176
chr1	116694636	116695136	0	NA	1.6505	2.0926	2.2935	5.3803	3.4798	9.4828	6.955	1.2113	13.1956	19.6632	3.2177	0	7.064	3.1104	4.5917	6.8545	4.8647	5.4236	3.5746	10.3298
chr1	117362863	117363363	0	NA	6.8477	1.7883	0.26982	2.3641	10.0157	0.20615	2.461	9.911	5.3344	0.53144	0.20985	9.8718	2.2523	2.9721	7.6148	0.77892	1.8295	0.97271	1.4652	1.0273
chr1	117421674	117422174	1	NA	22.8258	73.0524	20.4389	118.6927	69.5524	172.3391	46.117	36.5605	131.2537	40.655	28.8891	40.4272	133.8067	177.9822	72.8966	148.2123	166.7306	165.2436	158.7783	164.1169
chr1	118364280	118364780	0	NA	17.5232	0.83706	1.0793	7.6629	7.8297	8.8643	18.404	3.4688	4.1646	5.5801	4.7566	1.8803	2.3547	4.631	0.22816	1.4644	1.871	0.20633	0.57966	0.11414
chr1	118389722	118390222	0	NA	3.0903	1.9405	3.1367	2.5271	3.4352	14.4303	4.815	0	12.0725	1.0629	0.1399	0.94017	2.1499	0	2.196	5.3901	9.8957	13.7359	1.7068	0.19024
chr1	119901239	119901739	0	NA	7.5852	4.9082	4.4183	2.1195	9.1458	17.9348	4.922	6.9927	6.7382	17.5375	3.4275	0.47008	36.7533	42.1628	20.1064	11.2787	11.5589	12.5569	8.9364	1.7312
chr1	120459855	120460355	0	NA	8.428	6.8487	3.8112	16.0594	4.4613	5.566	4.815	10.4065	9.2182	0	0.4197	0	17.5065	14.5842	2.9375	13.4285	7.3594	8.1354	11.6093	4.3945
chr1	120611920	120612420	0	NOTCH2	3.6872	1.598	0	8.5596	2.3868	8.8643	8.988	7.0478	6.8785	5.5801	4.4068	0	2.1499	0	1.8253	0	0	1.2675	1.7068	4.033
chr1	121285836	121286336	0	NA	0.35117	4.0711	4.7556	2.3641	12.4472	17.9348	2.568	2.4227	4.0242	0	7.8343	9.8718	2.2523	7.3266	8.4989	2.7729	1.871	4.4509	2.1093	0.87509
chr1	143283533	143284033	0	NA	7.4798	9.6642	9.9496	5.4618	3.3906	8.6582	18.19	8.2041	16.7986	28.1662	6.0157	2.3504	2.1499	0	7.2725	0.031157	0	0	0.67627	0.095118
chr1	144010587	144011087	0	NA	69.3553	89.9077	107.8268	117.4699	194.827	179.7604	46.224	125.5942	101.2127	76.2614	216.7036	71.9228	530.415	282.6287	153.2938	297.9824	363.5226	391.2081	211.7206	134.8586
chr1	144015771	144016271	0	NA	17.769	14.4583	4.7893	22.0919	21.1022	14.6365	19.046	16.6284	18.6235	22.5861	15.8785	11.7521	19.4516	42.2319	13.2332	9.939	5.5715	2.7118	7.2296	4.6988
chr1	144533998	144534498	1	NA	228.0474	159.2313	29.9163	7.8259	62.9496	105.7535	12.305	114.4168	121.6612	171.3889	152.35	141.0251	21.7039	18.8696	8.3848	6.2313	20.4151	15.8287	6.7949	19.1949
chr1	145139103	145139603	0	NA	6.2156	6.5443	1.4166	19.6463	3.7921	4.5352	2.568	4.6251	11.7918	0	9.0934	29.6153	6.4497	0.069119	1.2549	3.3026	3.6589	2.5055	1.3525	5.1935
chr1	145288854	145289354	0	NBPF25P	10.7457	7.6857	8.2295	10.8421	5.5321	0	18.511	2.4227	10.9495	0.79716	3.2876	0	0	0.069119	6.1603	0.65429	2.7026	1.8865	0.064407	1.3126
chr1	145290605	145291105	0	NBPF25P	2.6337	9.5881	6.1384	20.2984	4.1491	23.0885	16.692	6.0017	10.5284	6.1115	9.3033	0	0	0.20736	6.9018	0.15578	2.7858	3.2719	1.433	0.89411
chr1	145291509	145292009	0	NBPF10	16.7155	6.4301	4.5195	16.0594	2.8106	4.5352	9.202	2.6429	7.2061	1.86	6.3654	0.94017	0	1.3824	3.7361	2.6172	4.241	4.1561	1.9805	0.76095
chr1	145292246	145292746	0	NBPF10	15.5567	5.3648	4.0473	16.3039	10.2611	8.2459	6.42	4.4049	9.5925	10.6288	11.1919	18.8033	0	0	3.9928	2.4925	0.83157	0	0	0
chr1	145382662	145383162	1	LINC01719	181.6934	104.1757	31.6027	94.3999	34.3747	31.1282	74.793	75.1583	59.2396	40.1236	68.4806	30.5554	21.7039	10.2297	2.0819	4.1127	29.4793	27.5602	8.2118	5.4598
chr1	145438194	145438694	0	TXNIP	14.8895	6.0116	3.3727	19.7278	10.3949	18.5533	0.428	4.7352	24.2854	25.7748	6.7152	20.6837	13.1042	6.0825	1.6827	14.7994	18.6688	29.7415	2.9466	12.2132
chr1	145507303	145507803	0	RBM8A	11.7992	10.0447	4.3171	18.5865	7.5174	8.8643	5.243	3.7441	12.9616	51.2838	11.9614	21.6238	2.3547	4.631	0.82707	7.2595	25.4462	12.5863	3.5907	10.1396
chr1	145542616	145543116	0	ANKRD35	9.1654	12.4417	11.3662	35.3796	5.2867	13.6057	9.523	2.5328	26.4379	1.5943	6.2955	40.4272	9.0092	3.0412	2.4812	25.0188	19.833	31.1269	4.428	5.2315
chr1	145610666	145611166	0	POLR3C	17.769	6.8487	6.6443	21.8473	5.8221	8.8643	0.535	4.9004	10.7623	5.8458	7.5545	21.1538	8.8044	10.2297	4.991	9.5651	18.8767	21.3702	7.2296	17.9583
chr1	145652233	145652733	0	NA	16.8911	5.0224	7.5212	7.0107	10.1273	0.41229	7.597	8.3142	3.5562	11.9574	7.4846	0.47008	0.10238	1.5206	5.2191	6.7922	8.191	3.2719	1.4491	2.416
chr1	146555950	146556450	1	RNVU1-8	119.0454	1.0273	2.7657	6.277	13.8971	18.141	0.321	16.6284	0.18717	73.8699	24.2025	42.3075	6.6545	3.0412	0.82707	2.8976	16.091	7.2217	9.8703	16.0179
chr1	147735676	147736176	1	NA	201.9206	152.8393	18.4489	55.0258	21.4145	0.20615	0.107	0	0.28076	5.5801	0.1399	20.2136	6.4497	4.4236	1.3689	5.0162	29.2714	26.5581	10.8042	13.8492
chr1	147806505	147807005	1	MIR5087	158.1302	108.2849	10.523	38.3958	23.2436	4.3291	2.889	21.1985	4.2113	79.1843	23.0134	19.7435	19.554	4.3545	5.761	9.3782	19.043	30.0362	9.339	24.921
chr1	147993930	147994430	0	RNVU1-19	4.4247	19.1762	0	13.6953	8.9227	21.6455	0	22.0244	20.6824	0	13.3604	0	0	0	0.59892	0.65429	0.87315	1.857	0.35424	0
chr1	148241355	148241855	1	NA	203.7116	156.5299	35.5488	115.3504	36.6277	34.6327	0.107	47.793	75.1492	55.801	84.0094	29.6153	4.2998	2.903	0.02852	1.3397	5.2389	5.6594	3.8	0.019024
chr1	148550699	148551199	0	NBPF15	7.4096	2.3209	1.9899	22.907	6.1344	9.4828	5.029	7.3231	4.8664	29.2291	2.0285	1.8803	2.3547	0.27648	6.0462	6.356	4.241	2.3581	1.5136	0.66583
chr1	148551582	148552082	0	NBPF15	13.2741	2.0926	2.8668	17.0376	2.7883	17.5225	11.449	8.8098	10.4348	38.5293	6.0157	28.205	4.2998	4.2163	7.7289	5.5147	8.981	4.9225	1.9483	3.8998
chr1	148556556	148557056	0	NBPF15	6.8477	3.5765	5.1603	12.1464	2.8999	8.452	9.202	4.7352	2.1993	6.643	10.4924	0.47008	0	0	0.68447	2.6172	0.91473	1.2675	0.70847	2.7775
chr1	148848035	148848535	0	NA	9.9029	5.7453	3.2041	5.6249	2.5876	0.20615	22.791	2.5879	17.7345	16.7403	1.7487	0.94017	0.10238	0	2.4812	0	0	0	0.016102	0
chr1	148849922	148850422	0	NA	8.1822	1.7502	2.226	10.2715	2.4314	0.82459	7.169	3.634	16.1435	0	0.4197	20.2136	0	0	0.02852	0	0	0	0	0
chr1	149214817	149215317	1	NA	74.377	0.15219	0.033727	1.7119	0	0	5.564	10.4616	2.1525	0.26572	3.2177	0	2.6618	0.27648	0.68447	0.68545	1.8295	0.67795	1.4975	1.6551
chr1	149223661	149224161	1	NA	494.6177	187.7674	53.1883	159.5341	50.2571	185.3264	234.7579	185.5006	359.0876	448.0026	209.0791	423.5453	30.9178	30.7581	9.8964	6.8545	45.695	46.6019	17.0355	22.5811
chr1	149294453	149294953	0	LOC388692	13.3443	2.4351	7.8248	0.24456	0.95919	0	0.107	0.11012	14.7397	22.3204	10.3525	0	0	0	2.3957	3.9257	5.2389	6.19	0	0.3995
chr1	149298391	149298891	0	NA	5.9347	4.7941	8.4993	5.1357	1.8738	4.5352	4.601	5.6162	2.9479	22.3204	0	0	0	0	0.02852	0	2.6195	1.238	0.33813	0.79899
chr1	149605830	149606330	0	RNVU1-20	17.1018	4.7941	1.4503	6.8477	2.3422	0	0	0	7.8612	16.7403	5.8758	0	0	0	0	0	0	0	0	0
chr1	149858761	149859261	1	HIST2H2AC	78.5208	51.8215	35.8861	96.0303	4.7959	14.018	178.0479	6.8276	13.3359	4.2515	19.1662	1.8803	6.0402	5.1148	2.2531	4.9539	9.5631	12.7042	2.8822	5.7071
chr1	149982435	149982935	0	OTUD7B	14.8543	2.9678	8.4656	20.706	7.3612	0.61844	10.165	3.8543	11.5578	58.7239	7.7644	10.8119	2.3547	6.2899	1.4545	17.0739	19.1262	19.0711	6.7788	8.2182
chr1	150022511	150023011	0	NA	5.0217	5.8975	6.5431	17.8528	4.0375	9.4828	5.029	2.5328	13.0552	0	3.1477	3.2906	2.5594	0	0.91263	6.761	3.8668	11.8789	1.7873	5.631
chr1	150141019	150141519	0	LOC105371433	5.8294	2.2829	4.6544	12.7986	4.729	9.0705	2.461	7.1029	7.5804	35.0749	6.0856	0	2.3547	1.5206	4.7058	4.7047	9.9373	9.5798	1.5297	1.2936
chr1	151042850	151043350	0	GABPB2	16.5399	5.555	10.5567	33.2601	2.766	17.9348	7.062	7.5434	20.4484	18.0689	10.9821	0.47008	13.309	1.5897	6.1032	17.1362	34.843	26.7349	5.3135	16.6457
chr1	151128520	151129020	0	TNFAIP8L2-SCNM1	10.7808	5.2887	3.7775	27.1461	6.3351	0.41229	0.321	3.8543	8.2823	0.26572	6.3654	0	2.457	0.069119	3.4794	14.114	10.2284	9.5503	1.0466	0.85606
chr1	151138267	151138767	0	LYSMD1	12.642	10.8057	5.1603	15.4072	7.0266	5.1537	7.062	7.2681	15.3948	22.8519	7.8343	0	11.4662	4.4928	0.88411	18.4448	18.5857	22.903	6.1669	11.0337
chr1	151162387	151162887	0	VPS72	19.3141	5.0604	16.9312	8.2335	8.0081	5.7721	4.922	8.6446	9.5457	6.9087	9.3033	19.7435	2.6618	6.0825	4.9624	13.0858	19.6251	22.7261	9.1296	13.2975
chr1	151735755	151736255	0	OAZ3	13.9764	6.2399	4.1148	11.4943	4.5729	9.2766	2.889	3.579	11.745	7.4401	10.7023	22.0939	4.607	1.6589	3.9928	12.6808	5.9873	18.5405	6.0059	7.9329
chr1	151881833	151882333	0	THEM4	18.7874	10.3491	8.668	22.2549	6.9151	23.9131	20.972	23.456	21.8054	35.8721	5.0364	1.8803	8.9068	2.9721	3.2513	12.2446	12.1826	20.8986	5.6678	12.2322
chr1	152114343	152114843	0	NA	14.3276	4.3755	5.0929	16.9561	5.4875	4.5352	5.029	3.9644	6.0831	11.1602	4.6866	0	2.2523	1.728	3.9357	10.8737	10.3115	10.1103	2.0771	0.6468
chr1	152135223	152135723	0	RPTN	15.7323	10.0827	5.6325	11.8204	20.0314	0	16.264	31.6601	4.2581	5.8458	22.3838	0.94017	2.1499	4.8383	5.1621	1.7448	1.081	2.0339	1.7229	0.019024
chr1	152140213	152140713	1	RPTN	79.5392	42.3856	25.2619	6.277	78.5866	0.20615	59.278	62.9347	2.1525	22.3204	77.2942	0	56.2049	136.9944	23.1866	6.8856	11.0184	11.4957	0.78898	0.17121
chr1	152450027	152450527	0	NA	5.7942	9.0935	7.2514	5.2173	3.4352	17.5225	4.922	11.0122	3.2755	0.26572	0.2798	21.1538	10.852	5.9443	38.6728	12.6185	8.8563	4.9815	2.061	3.3482
chr1	153498552	153499052	0	NA	9.2357	27.7371	11.4336	2.2826	8.8335	8.8643	27.606	8.6446	16.0967	0	4.4768	0	26.4133	21.0123	24.3844	12.5873	7.2347	16.3298	14.572	12.2132
chr1	153506057	153506557	0	S100A6	28.4094	19.785	13.6596	2.2826	12.2241	0.61844	11.663	25.4933	12.4469	17.006	13.92	12.2222	0.61426	1.7971	7.6433	2.7418	1.4137	0.17686	2.4636	4.7749
chr1	153538905	153539405	0	S100A2	20.0867	25.302	14.8738	4.4836	7.9189	26.7991	23.219	12.8292	35.5625	7.9716	11.5417	40.8973	7.6783	12.6488	3.8502	18.1643	12.141	22.0777	10.289	13.0312
chr1	153539916	153540416	0	S100A2	42.456	33.1019	51.1646	15.2442	16.6408	13.6057	31.244	25.2179	14.6929	48.6266	14.7593	10.8119	31.6345	43.4069	50.1093	39.9429	21.1636	30.0068	38.6923	22.2957
chr1	153606442	153606942	0	S100A13	17.9797	7.0769	8.1283	3.9129	5.5098	13.8119	11.77	2.3676	13.2891	8.2373	3.2876	0.47008	4.4022	3.2486	1.3404	10.3129	18.1699	10.9357	8.083	15.7896
chr1	153643471	153643971	0	ILF2	34.941	5.2887	4.2159	2.6086	7.0712	0.82459	22.577	14.7564	12.5405	45.1723	10.6323	23.5042	13.309	3.5251	5.1621	12.2134	6.1536	9.6977	5.2008	10.9386
chr1	153700447	153700947	0	INTS3	8.2875	4.3755	5.3627	5.5433	3.1229	14.018	9.416	2.6429	11.3238	25.509	6.1556	9.8718	4.7093	7.6031	0.91263	3.5519	10.1868	4.952	6.8271	3.3101
chr1	153918923	153919423	0	DENND4B	5.6187	4.4516	5.194	4.239	4.9075	4.7414	14.124	5.8915	10.9027	7.4401	3.1477	11.282	11.2615	6.0134	2.8235	5.6394	5.031	9.4324	8.2762	6.6963
chr1	154244869	154245369	0	HAX1	21.3509	8.675	10.8265	7.0107	5.1529	13.3996	2.568	10.4616	7.674	6.3773	0.4197	49.3588	7.064	4.631	2.5383	8.2877	11.8499	8.9902	10.772	15.0287
chr1	154403921	154404421	0	NA	14.5032	4.2233	3.8112	3.9129	8.4096	4.9475	14.017	8.4794	12.5405	7.1744	10.9121	0.47008	7.064	3.0412	2.196	1.9629	0.24947	0.17686	2.8983	1.8833
chr1	154785913	154786413	0	NA	35.1869	6.8487	5.9698	10.5976	2.0745	4.5352	5.136	3.7441	13.1956	0.26572	0.2798	30.5554	13.7185	13.2709	12.1209	43.3389	42.4103	65.3782	71.3142	22.2386
chr1	154909634	154910134	0	PMVK	13.3443	8.0662	6.5094	2.3641	5.309	9.6889	4.708	8.4243	12.7744	0.53144	5.1063	10.8119	13.4114	6.1516	4.2494	14.9864	11.4757	11.142	6.4246	15.6565
chr1	154934205	154934705	0	PYGO2	52.6047	14.6105	24.5873	3.5053	10.4172	18.3471	35.845	22.4649	18.4831	22.3204	18.3268	10.8119	2.457	10.3679	5.9036	9.4716	3.7837	4.7457	10.6271	10.2347
chr1	154945043	154945543	0	SHC1	19.1034	19.785	18.5164	10.9236	12.6256	9.4828	20.972	20.2074	12.5872	24.1804	17.977	22.0939	15.6637	13.2709	4.9624	15.0487	21.2883	15.3571	17.7923	17.5398
chr1	154955469	154955969	0	FLAD1	18.3309	12.4798	6.2059	12.554	2.766	5.3598	18.618	9.8559	8.7035	0.53144	12.5909	0	6.9616	1.6589	3.622	12.1823	13.3468	6.4848	2.383	10.5771
chr1	154976241	154976741	0	ZBTB7B	28.2338	21.6113	25.4643	14.3475	10.4395	9.8951	9.202	19.1612	17.5005	7.7059	7.5545	0.47008	15.9708	14.9298	7.0444	20.0026	8.0663	21.7829	14.0245	7.248
chr1	154989849	154990349	0	NA	24.4061	14.8007	10.9277	10.8421	7.9635	5.1537	18.511	13.1596	12.2597	16.7403	2.0285	39.9571	2.9689	1.8662	2.2245	8.755	12.7647	15.7992	11.3678	11.5473
chr1	155214339	155214839	0	GBA	23.7388	9.2076	8.7354	12.6356	8.4543	5.3598	3.21	9.03	18.296	13.0202	12.451	0.47008	10.7496	2.9721	3.8787	4.9851	10.7273	7.6049	7.8576	13.0502
chr1	155232044	155232544	0	SCAMP3	24.6168	7.2291	6.307	8.9672	11.1311	26.7991	45.796	8.8098	19.2318	17.2717	12.3111	0.47008	13.0019	4.7692	4.1639	3.5519	10.3115	7.8112	9.9025	14.6102
chr1	155411474	155411974	0	POU5F1P4	9.5517	7.6857	9.4774	5.2988	4.6175	18.141	9.737	17.7296	2.2928	12.2231	5.3162	0.47008	0	2.9721	8.7841	1.4955	0.95631	1.3559	12.7525	9.8923
chr1	155516019	155516519	0	NA	8.8845	6.6965	3.2716	9.2933	2.2976	4.7414	2.568	29.5678	3.5095	23.9147	0.34975	0	0.30713	0.069119	4.9624	3.4584	4.6984	2.0339	4.8466	4.9842
chr1	155579249	155579749	0	MSTO1	20.1569	4.4897	7.8922	6.8477	2.1191	0.61844	2.461	1.2113	9.1714	0	4.7566	0.94017	2.1499	0	3.7646	1.9629	0.95631	4.333	1.4008	1.6931
chr1	155618329	155618829	0	NA	18.6469	1.9024	5.2615	2.1195	6.7812	17.3164	2.354	4.7352	9.031	11.6916	9.0934	0	2.2523	2.903	1.3689	3.9569	5.2389	4.333	0.70847	5.7261
chr1	155715049	155715549	0	MSTO2P	15.0299	8.3706	4.3171	5.5433	4.4837	4.9475	2.461	4.9004	13.2423	0	10.6323	29.6153	2.3547	0.069119	4.2494	3.3026	1.871	0.14738	2.7695	2.7965
chr1	155733074	155733574	0	NA	12.5366	1.7883	2.968	1.875	12.4918	0	7.704	8.6996	2.9947	0.53144	9.5131	0	0	0.069119	1.8823	1.9629	5.2389	1.9454	2.383	2.1116
chr1	155881072	155881572	0	RIT1	27.0047	3.6907	9.8147	9.3748	2.6545	5.7721	16.585	9.8009	12.4937	24.1804	10.7722	19.7435	0.40951	3.1795	2.6238	2.9599	9.0642	3.3013	2.5602	4.6037
chr1	155959018	155959518	0	NA	8.7792	1.0273	5.8686	5.2988	3.4129	0.41229	0.107	0.16518	8.4227	17.2717	8.0442	0	6.7569	1.6589	3.8787	2.8041	6.5694	4.3625	5.3457	4.813
chr1	156066370	156066870	0	NA	13.3092	5.8975	11.1301	12.3095	5.0413	4.5352	14.124	8.5345	18.1088	0.79716	6.2255	1.8803	5.1188	4.3545	2.2816	2.8976	11.7668	4.0088	7.922	9.0933
chr1	156083797	156084297	0	LMNA	9.4464	8.3706	12.6478	6.8477	6.2459	0.41229	7.597	22.575	13.6167	3.7201	5.3162	10.3418	0.40951	1.5897	2.3671	2.5237	4.8231	3.095	4.1059	17.8061
chr1	156093465	156093965	0	LMNA	39.1902	22.7147	37.3026	24.945	33.7501	31.1282	18.618	25.273	16.471	78.1215	30.9876	42.3075	54.1574	42.5775	40.0418	96.4299	83.989	77.0213	71.8456	43.0885
chr1	156099912	156100412	0	LMNA	17.5583	4.2614	11.0626	12.6356	6.9597	0.61844	3.103	6.332	25.2681	11.6916	2.0985	0.47008	11.0567	6.2207	5.6754	8.1319	12.4736	5.1878	5.2813	18.9285
chr1	156122432	156122932	0	SEMA4A	7.5501	2.6253	4.4858	8.9672	4.7513	0	2.568	3.579	1.2166	11.4259	1.8886	0	6.7569	0.3456	2.0249	1.5267	2.37	1.7686	2.6246	5.3076
chr1	156186189	156186689	1	PMF1-BGLAP	192.1933	145.0013	87.5228	51.5205	119.9879	233.9771	263.1129	84.5187	143.6537	352.078	64.7033	78.974	150.4941	45.0658	198.9255	155.7522	144.1534	161.5885	785.857	1687.0924
chr1	156647863	156648363	0	NES	14.1169	10.7676	2.597	5.4618	3.9037	0.61844	22.898	5.8365	11.9789	22.5861	1.7487	1.4103	4.2998	7.6722	2.5383	6.2625	8.2326	2.7118	4.9432	9.2074
chr1	156710881	156711381	0	MRPL24	26.4779	10.3871	6.3408	5.6249	8.945	22.2639	28.462	11.8932	19.7933	6.643	9.5131	43.2477	9.0092	6.2207	5.3047	6.3871	11.7668	14.7676	4.911	14.5341
chr1	157972341	157972841	0	KIRREL	4.53	2.8917	1.6526	0.16304	9.5696	10.1012	3.21	12.2786	19.3254	0.79716	3.4975	0.94017	2.457	1.5206	1.426	0.12463	2.7858	0.26529	1.9161	4.8891
chr1	157980414	157980914	0	NA	15.2757	7.6096	10.9277	0.08152	6.0228	14.018	4.815	5.2308	5.5215	6.1115	9.653	0.47008	2.6618	4.7001	6.1603	0.031157	2.661	0.1179	3.6551	7.7997
chr1	158885862	158886362	0	NA	18.5416	0.15219	6.0372	5.2988	3.1452	5.3598	0.214	7.1579	6.7849	1.0629	7.4146	0.47008	6.4497	5.8751	13.1191	6.1067	4.4905	5.8363	8.55	3.3672
chr1	159567895	159568395	0	NA	4.1086	0.9512	1.6526	0	5.6213	4.7414	18.19	11.3426	7.1125	0	4.6866	1.8803	2.3547	7.6031	2.6809	0.77892	7.11	1.3264	2.5119	0.057071
chr1	159851641	159852141	0	NA	12.5015	4.2994	2.968	7.3368	5.7328	0.41229	2.675	8.4243	10.2944	0.26572	14.2697	0	2.6618	1.9353	0.99819	6.1379	7.1515	1.3854	1.7873	0.30438
chr1	159861294	159861794	0	MIR4259	15.5567	4.4516	10.4555	1.7934	3.926	0	9.951	2.6429	1.4038	0	6.2255	10.3418	4.4022	0.069119	3.9928	2.8041	3.7421	4.3625	4.4441	3.7477
chr1	159885964	159886464	0	TAGLN2	19.3493	1.9024	11.8721	4.239	3.1676	0.61844	34.454	7.3782	11.4174	11.6916	1.8886	9.8718	4.9141	1.728	2.5383	9.2535	8.2326	7.5459	1.8839	6.8485
chr1	159894265	159894765	0	TAGLN2	6.7424	6.8867	4.2834	5.4618	10.4395	13.3996	2.675	9.0851	10.5752	6.3773	13.92	0	4.7093	7.9487	1.8253	2.4925	5.821	2.7413	6.9559	10.6532
chr1	160094506	160095006	0	ATP1A2	10.2892	2.9297	10.8603	5.3803	5.1975	0.61844	16.478	11.8381	4.6325	1.0629	1.6788	0	2.9689	4.4928	1.3689	1.3397	5.3637	0.79586	0.72457	3.7857
chr1	160373799	160374299	0	VANGL2	5.724	11.5666	4.5532	3.6684	18.9384	0.41229	2.247	9.3604	7.2061	0.53144	1.5389	19.7435	15.6637	11.7503	5.3617	6.1067	3.0352	1.3264	12.4466	8.047
chr1	161053223	161053723	0	NECTIN4	9.0601	14.1158	4.4183	13.7768	3.9929	0.41229	4.922	7.3231	2.1057	1.3286	3.2177	0.94017	6.8593	3.3177	4.5061	6.4183	11.8499	8.7839	2.528	2.9677
chr1	161123664	161124164	0	UFC1	16.3643	6.8106	8.2295	5.2988	9.8596	8.8643	7.49	4.9004	5.5683	0	6.5053	41.8374	2.2523	3.0412	3.9072	8.6304	5.4052	4.9815	3.2847	9.0553
chr1	161129086	161129586	0	USP21	17.7339	1.3317	7.9934	2.201	4.9521	18.141	2.996	8.5345	11.3706	6.643	7.9043	20.6837	4.607	3.3868	4.1924	6.8856	6.5694	5.8658	7.6483	17.4827
chr1	161369271	161369771	0	NA	27.7421	15.1812	8.8029	7.1737	3.8145	4.7414	7.918	14.5361	10.2944	0.53144	10.7722	0	4.8117	4.7692	3.3939	4.9228	11.1431	9.285	8.0991	16.6837
chr1	161391714	161392214	0	NA	17.769	7.4955	6.4757	1.7119	1.6061	21.8516	0.321	1.2664	9.1714	0.26572	3.0078	10.8119	2.1499	4.4928	7.3011	3.4895	5.4468	7.5459	3.2364	4.9652
chr1	161397710	161398210	0	NA	33.6066	8.4467	12.9514	9.0487	0.9815	23.0885	9.309	0.055061	10.9963	6.9087	9.0934	0.47008	0	6.0134	2.3671	6.7922	12.3489	13.3822	2.222	12.9171
chr1	161410184	161410684	0	NA	11.6236	5.7833	5.6999	1.9565	4.3498	4.7414	2.461	0.16518	2.0589	0	4.5467	0	0	1.4515	2.5953	0.7166	0.95631	0.088429	7.133	13.4878
chr1	161493472	161493972	0	HSPA6	12.0801	5.0984	7.9597	0.16304	4.7736	13.1934	7.169	7.1579	9.9201	56.3325	6.0856	29.6153	0.10238	3.0412	1.2549	1.4332	3.5758	3.8024	2.1254	4.8891
chr1	161499965	161500465	0	HSPA6	11.6938	7.4955	2.8668	0.32608	2.0076	0.82459	5.778	0.22024	11.3238	1.0629	1.6088	0.94017	0	0	0.79855	2.1498	1.081	0.26529	0.57966	0.68485
chr1	161500649	161501149	0	HSPA6	19.8409	5.4409	10.2532	4.9727	0.95919	12.7811	21.4	2.4777	20.0741	10.6288	1.4689	9.4017	0.20475	0	2.3957	3.2091	3.3679	5.3057	3.961	3.9189
chr1	161509825	161510325	0	FCGR3A	17.769	9.0935	5.8349	0.32608	2.4537	4.5352	6.741	6.0017	23.022	11.9574	0.34975	0	2.2523	1.5206	0.05704	3.9257	4.3658	6.19	3.4458	2.0546
chr1	161582323	161582823	0	HSPA7	15.5567	6.6584	2.9343	0.08152	4.8852	18.141	4.815	1.2664	7.1593	6.3773	3.1477	19.7435	0.20475	2.903	0.085559	3.3338	4.4073	2.0339	2.7373	8.1611
chr1	161711156	161711656	0	DUSP12	6.0401	7.6096	3.0692	3.5053	1.1599	9.6889	4.601	8.2592	15.4884	0.26572	7.6245	39.487	2.1499	2.903	2.0249	1.994	2.6195	1.297	0.77288	2.8726
chr1	161964031	161964531	0	NA	4.6705	5.7453	7.3863	1.7119	0.13384	4.7414	2.568	1.4316	26.3443	0	1.6088	10.8119	0.40951	0.069119	2.5097	1.4021	2.2868	1.3854	3.5263	0.85606
chr1	162064182	162064682	0	NA	11.8694	6.0877	3.9798	16.5485	2.543	5.1537	2.889	16.4082	3.5095	23.649	3.0078	9.8718	2.3547	14.5842	15.0584	16.7623	17.1304	17.5678	10.5949	1.8833
chr1	162847774	162848274	0	CCDC190	3.9682	7.0389	0.87691	0.08152	7.852	18.5533	7.383	0.27531	13.1488	6.9087	1.8187	0	4.4022	6.0134	1.6541	2.181	6.4447	2.7118	1.4652	4.5466
chr1	163005458	163005958	0	NA	3.3712	2.7395	0.742	1.9565	7.1158	8.8643	5.029	7.1579	4.3049	0	28.5394	0	2.1499	2.9721	4.7343	1.4332	0.041579	0.7369	1.0627	4.014
chr1	163291370	163291870	0	RGS5	10.3594	10.9959	13.491	2.1195	7.9858	22.6762	2.996	5.1207	21.9926	23.1176	7.6944	11.282	9.0092	14.6533	3.2513	9.4093	14.3447	10.0809	9.3873	16.3413
chr1	164717690	164718190	0	NA	41.859	7.6477	19.798	3.7499	10.0157	0.20615	6.955	12.3887	13.3359	11.9574	3.1477	1.4103	4.2998	4.3545	2.7664	4.6735	6.5279	8.2239	1.8517	1.2556
chr1	165362144	165362644	0	NA	8.8845	8.6369	1.113	3.5053	2.4314	14.6365	7.169	7.4332	7.8612	18.0689	7.3447	0.47008	2.457	1.5897	5.0765	0.90354	6.2368	2.8592	6.6017	3.3482
chr1	165868006	165868506	0	MIR3658	4.214	2.7395	0.77573	0.08152	9.6365	1.2369	10.486	9.4154	2.0589	6.9087	13.9899	0	8.8044	7.6722	1.6256	0.062313	1.7463	2.0339	1.9161	0.49461
chr1	165883140	165883640	0	MIR3658	5.8645	4.2614	1.6864	1.875	4.9075	8.6582	11.663	4.6802	15.4416	1.0629	4.4768	9.8718	0	3.0412	4.392	2.2121	4.6568	3.8319	2.8178	1.0083
chr1	166172424	166172924	0	NA	10.4999	6.4682	8.0609	0.65216	2.4314	0	2.568	5.8365	10.1072	6.643	3.4275	20.2136	0.30713	3.1104	7.8429	9.5028	6.32	5.7773	25.022	15.6565
chr1	166992278	166992778	0	NA	6.4966	9.9686	2.5296	3.9945	6.3128	0.20615	0.535	10.5167	7.8144	1.86	3.2876	9.8718	4.2998	0.13824	6.8447	3.9569	2.7442	1.3559	6.811	1.7502
chr1	167542226	167542726	0	NA	12.4313	6.1257	14.975	6.9292	7.6958	0.61844	7.383	1.5968	2.3864	33.4806	7.6944	19.7435	13.0019	8.709	10.5808	4.6423	8.8978	1.8865	13.7025	8.9792
chr1	167684552	167685052	0	MPZL1	21.5616	13.3168	17.7069	7.4183	4.8406	26.7991	7.383	8.6446	10.9495	40.1236	5.3162	19.7435	4.9141	1.728	4.3635	12.3069	8.3573	6.6616	3.0271	4.7749
chr1	168960928	168961428	0	NA	5.8996	8.4847	6.0035	15.6518	2.8999	8.6582	7.383	7.1029	7.2529	11.6916	5.8758	0	28.0513	48.1761	20.3916	42.3108	43.3666	25.0253	3.4297	4.5086
chr1	168994036	168994536	0	NA	6.2859	1.9024	0.10118	8.8857	1.7176	8.6582	2.568	1.5968	5.3812	0.26572	0.34975	0	0.10238	0	2.0249	1.9629	3.4926	1.3854	1.1271	0.038047
chr1	169172083	169172583	0	NA	3.5117	10.6915	3.1704	12.228	15.7039	26.3868	4.922	11.6729	4.5389	0	1.7487	1.4103	4.4022	1.5206	9.9534	10.5621	24.573	31.0679	6.1669	5.3647
chr1	171282783	171283283	0	FMO4	14.749	8.713	1.9225	10.8421	3.7029	14.018	9.737	7.3231	18.4831	0.79716	12.0313	51.2391	2.1499	0.069119	3.9642	8.9731	3.8252	3.2129	4.1703	2.378
chr1	171561804	171562304	1	NA	48.2502	22.0679	37.2689	31.4666	36.9399	174.1944	155.7919	91.8418	119.9766	716.379	17.977	765.296	0.20475	0.069119	1.5401	0	0.87315	0.67795	0.032203	0.095118
chr1	171723439	171723939	0	NA	9.4113	8.3706	8.4319	10.5976	3.6137	8.8643	4.708	10.5717	4.3985	8.2373	0.2798	10.3418	6.7569	4.5619	10.153	4.767	7.2763	11.4073	31.527	17.1213
chr1	171853628	171854128	0	NA	9.622	9.8925	15.2448	2.1195	2.0299	0.20615	9.202	14.2608	7.5336	1.3286	4.4768	0.94017	26.0037	39.1906	12.9765	8.9108	6.4031	4.4804	15.0711	7.5334
chr1	172445254	172445754	0	NA	14.2222	15.1431	4.0136	6.114	35.9808	0	12.305	13.3798	3.3223	0.26572	9.3033	0	49.7552	58.1293	12.3776	25.6731	16.881	13.7359	21.9143	6.9627
chr1	172875791	172876291	0	NA	12.0801	2.8156	1.9562	3.5053	10.2388	4.7414	12.84	5.0656	4.5389	12.2231	10.4924	0	0	4.4928	3.0516	3.583	0.12474	1.297	1.0466	4.5276
chr1	172902991	172903491	0	NA	31.3943	10.1208	13.12	9.2933	8.5881	9.2766	4.922	15.4171	29.5262	5.8458	3.6374	0	0.10238	4.4928	9.8678	9.5339	6.32	5.6889	0.38644	1.3317
chr1	173298884	173299384	0	NA	9.2006	3.8429	4.4183	3.7499	4.1937	0.20615	4.815	8.8098	9.1714	2.6572	10.6323	9.8718	0.10238	3.1795	4.4491	1.4644	0	0	0.016102	0.87509
chr1	173325608	173326108	0	NA	10.1136	5.2887	5.936	3.5869	8.2981	1.2369	5.029	7.1029	11.6982	7.7059	4.6866	9.8718	0	6.0825	6.9018	6.761	5.4052	6.3374	1.433	0
chr1	173611531	173612031	0	LOC730159	7.4096	5.2887	6.9816	4.076	5.1529	1.0307	5.457	5.0656	7.2061	0	6.0157	0.94017	4.5046	7.2575	5.6754	6.8856	7.0684	4.4214	6.2474	16.5506
chr1	173683771	173684271	0	KLHL20	15.9078	7.0009	8.7691	9.9454	11.1088	5.566	9.523	6.4421	23.4432	28.9634	4.6167	0	8.702	4.4236	5.1336	11.9953	9.3136	12.0263	5.4424	9.7782
chr1	176210495	176210995	0	NA	15.8025	5.2126	1.6526	2.2826	5.9782	0.61844	13.91	3.7441	0.37434	0	12.2412	0	0	1.5206	3.9072	1.4332	0.20789	0.64848	0.69237	2.0736
chr1	177178456	177178956	0	NA	8.744	2.6253	9.1064	2.2826	5.7105	0.20615	5.136	11.7831	1.4974	18.0689	1.5389	0.47008	6.4497	3.456	1.8823	4.0815	3.0768	3.2424	1.7873	1.617
chr1	177225391	177225891	0	NA	4.9514	1.1034	5.3964	6.3585	3.5914	17.3164	16.585	10.792	12.3533	5.8458	0.1399	0.47008	10.9543	0.20736	1.483	13.4908	10.9768	14.1191	1.3847	5.7451
chr1	177914928	177915428	0	NA	7.0936	2.8156	6.0372	12.7171	4.8406	17.7287	0.749	9.4154	11.745	7.1744	3.0078	0.47008	4.8117	1.5206	4.4206	10.0324	13.3883	15.6813	11.6898	14.7243
chr1	177945287	177945787	0	SEC16B	1.3344	1.0653	0.80946	3.8314	4.1044	0.20615	2.889	2.5328	2.3396	0	4.6866	30.5554	2.2523	1.7971	4.0783	0.81007	2.0374	0.64848	1.7712	1.2175
chr1	178207892	178208392	0	NA	20.5432	3.6146	12.1082	2.1195	7.5174	13.3996	14.338	7.3782	16.1903	19.9289	17.3475	10.3418	0	4.4236	3.4224	6.1067	6.32	2.5644	0	0.076095
chr1	178247162	178247662	0	NA	6.5668	12.2134	10.4555	5.2988	9.7257	10.1012	0.428	9.7458	18.7639	16.7403	8.0442	0	15.1518	4.3545	8.8697	5.2655	6.1952	6.9269	7.8898	9.8352
chr1	178511540	178512040	0	C1orf220	19.2088	2.5492	6.6443	0.08152	7.272	13.8119	7.918	7.4883	7.908	17.006	8.0442	11.282	2.457	6.0134	3.3368	1.8382	2.2037	3.036	5.4585	6.5061
chr1	178653796	178654296	0	MIR4424	20.0165	2.2068	3.7775	1.875	7.5174	0.41229	16.05	8.4794	7.1125	0.53144	7.9043	0	2.2523	0.069119	2.7379	0.77892	0.24947	0.029476	0.09661	0
chr1	179008085	179008585	0	NA	13.7306	5.0224	8.9378	17.7713	4.506	4.9475	4.815	8.3142	4.2113	12.2231	3.3576	20.2136	8.5997	20.3211	8.7841	25.0811	39.9156	39.3507	5.539	9.0172
chr1	179851600	179852100	0	TOR1AIP1	29.7087	9.3598	11.8046	12.7986	5.6213	9.8951	9.844	7.5984	9.4989	28.9634	12.521	21.6238	2.9689	4.9075	2.9661	15.7964	14.0536	21.3702	14.0245	22.7903
chr1	180485086	180485586	0	NA	95.131	50.8703	72.1431	49.4825	46.4649	56.8966	7.169	53.4643	31.6319	35.0749	44.6278	52.1793	19.3492	23.2241	64.1695	129.861	86.8579	106.5565	19.9016	22.9045
chr1	180491081	180491581	1	NA	101.2412	7.7618	15.3797	15.5703	5.2644	0.20615	0.428	8.5345	8.1887	0.26572	0.20985	9.8718	13.1042	1.6589	13.4328	41.9369	31.2672	45.4818	22.7355	9.1694
chr1	180554572	180555072	0	NA	14.5734	5.9736	13.2212	23.3962	7.0489	0	11.556	13.1596	1.123	0.53144	3.2177	0.47008	11.2615	19.0078	2.0534	22.0901	38.1693	25.1137	2.4636	4.0901
chr1	180842427	180842927	0	NA	11.7992	5.2126	1.8213	7.2553	2.1861	9.6889	0.107	2.3676	5.9427	0.53144	0.4197	0	0	0.069119	4.9624	1.4332	1.1642	0.17686	0.77288	0.076095
chr1	181042720	181043220	0	NA	10.0434	3.5004	1.6864	0.32608	6.8928	26.3868	29.318	9.5806	18.3896	34.0121	4.4068	10.3418	2.2523	0.069119	1.5115	0.90354	1.9126	2.0928	1.0949	0.45657
chr1	181068660	181069160	0	NA	56.2217	22.182	29.2417	42.4718	15.5701	8.8643	25.894	10.7369	18.6703	11.6916	36.3038	20.2136	21.7039	67.806	24.0422	85.9613	75.2575	72.8946	28.6287	11.3
chr1	181081573	181082073	0	NA	28.4445	16.6651	29.1406	20.2984	16.7747	0.41229	9.309	13.4349	1.123	0.53144	9.4432	2.8205	22.011	12.0959	2.909	21.4981	8.3989	19.6901	2.0771	1.617
chr1	181104032	181104532	0	NA	250.206	207.7427	261.6241	316.2966	151.8642	370.6528	128.1859	163.5312	284.9679	220.2812	208.1697	294.2723	571.5705	415.0613	319.1934	660.6773	1027.2019	829.8434	247.6594	233.6864
chr1	181128427	181128927	0	NA	7.4096	2.8156	3.0692	7.1737	19.0053	0.41229	7.062	0.27531	2.9947	6.1115	6.0856	19.7435	5.0165	18.9387	3.3939	0.90354	2.7858	4.6278	1.9161	0.79899
chr1	181393941	181394441	0	NA	15.4864	7.0009	5.9698	7.9889	3.4798	0	20.437	2.5328	6.3638	2.1258	9.0235	0	4.8117	3.0412	3.3083	21.3735	18.2946	24.0821	7.7771	8.3324
chr1	181490892	181491392	0	NA	29.9545	42.0812	36.6281	49.8086	10.9526	10.1012	4.494	25.8236	30.4153	6.3773	6.0157	39.487	97.2581	30.689	116.6174	114.8123	103.6141	78.7604	84.2116	75.6951
chr1	181737224	181737724	0	NA	4.9163	3.4624	0.16864	3.8314	16.7747	0.20615	9.095	14.5912	0.37434	11.4259	2.0285	0	0.10238	81.7681	7.5863	10.8114	4.5321	2.0044	2.2059	2.1116
chr1	182089366	182089866	0	NA	4.1086	6.6204	6.1047	0	3.5468	4.5352	2.889	8.3693	6.2234	5.8458	1.6788	0.47008	0.40951	3.2486	1.7112	0.77892	0.95631	0.14738	2.8339	0.19024
chr1	182612759	182613259	0	NA	33.1852	20.6221	13.12	45.8956	6.6697	13.1934	7.062	4.9004	9.4053	0.26572	3.1477	0.47008	24.5705	17.7637	29.3469	134.5345	158.207	130.049	41.3812	33.6909
chr1	182730437	182730937	0	NA	90.5658	72.1392	66.3757	84.9436	29.1772	30.9221	21.079	44.7646	79.6413	79.45	43.6485	118.4611	55.8978	19.146	114.2788	48.5421	64.7796	73.7789	39.4812	51.4399
chr1	182931692	182932192	0	SHCBP1L	23.0716	16.3607	26.8808	33.5861	21.6152	4.5352	7.169	15.6924	20.4952	1.0629	11.122	20.2136	2.3547	26.4036	7.7289	46.33	20.4983	37.9064	18.0983	11.9278
chr1	183133968	183134468	0	NA	3.7575	7.0009	8.1621	4.1575	12.1126	9.2766	16.585	10.847	4.0242	1.3286	3.2876	10.3418	2.5594	1.5897	1.5971	4.175	6.8189	2.0633	2.9466	2.4921
chr1	184604957	184605457	1	NA	1.0886	2.6634	0.9781	13.0432	1.6284	70.7085	9.202	0.055061	54.2328	1.5943	1.7487	100.1278	4.8117	1.728	4.9624	4.0504	6.32	7.1627	10.3534	3.3101
chr1	184807774	184808274	0	NA	14.7139	5.2126	2.1248	14.592	4.8183	8.8643	2.568	5.9466	4.2581	6.3773	7.6245	0	0.10238	0.069119	5.1621	8.1319	7.401	15.7698	0.09661	4.4135
chr1	185606089	185606589	0	LINC01350	4.7759	9.0174	3.6763	8.9672	1.9853	8.8643	4.708	10.7369	3.3223	0.79716	1.9586	0.47008	10.7496	10.1605	14.6877	2.1187	8.8978	3.1834	5.4907	4.6608
chr1	185615259	185615759	0	NA	12.9932	5.1365	13.2212	24.0483	4.3498	31.3344	13.589	2.5328	28.3564	19.1318	5.1063	1.4103	4.7093	8.8473	2.1675	14.7994	16.0078	18.7469	2.0932	7.0387
chr1	185930672	185931172	0	NA	6.4615	1.9024	1.7201	15.8963	8.945	1.443	0.214	6.277	10.1072	0	3.0778	12.6923	0	1.6589	2.2245	3.4895	1.2474	2.0339	1.8034	2.2067
chr1	186051349	186051849	0	NA	6.3912	3.5765	0.371	25.5157	8.7889	5.1537	2.568	2.8081	17.0794	0.79716	17.9071	0	0	4.3545	0.31372	8.0696	14.0952	3.1834	0.69237	0.87509
chr1	186685011	186685511	0	NA	41.859	6.0877	25.2956	0.4076	4.4837	4.9475	6.955	2.4777	5.2876	0.53144	0.2798	19.7435	0	0.069119	1.6256	0.87239	3.5758	0.17686	0.064407	0.87509
chr1	186708643	186709143	0	NA	7.1287	18.7197	9.3425	12.391	4.5729	5.1537	7.169	11.7831	4.4921	6.1115	1.8187	0	2.1499	3.0412	25.5537	12.8677	4.6568	11.4662	2.7856	4.832
chr1	187377250	187377750	0	NA	32.5531	41.4724	3.3053	32.4449	22.4183	19.3778	13.91	18.8859	38.1361	23.3833	29.7985	40.4272	38.9032	14.8606	66.3941	27.9475	23.3257	19.3364	55.8083	51.0404
chr1	187599722	187600222	0	NA	21.5967	22.4484	12.8502	14.3475	6.0005	1.2369	2.675	14.0406	4.3517	0	18.5366	0	27.9489	29.2375	12.3776	38.2916	16.7978	17.0078	65.7269	66.8871
chr1	187607781	187608281	1	NA	39.6818	54.5229	21.9229	33.9122	24.8274	23.0885	16.478	48.5088	9.6393	36.6693	74.9859	138.2046	15.0494	32.4169	58.1518	39.3509	20.2488	15.0918	45.1329	64.6423
chr1	191870700	191871200	0	NA	14.0115	17.5402	7.1502	11.3312	2.1191	13.3996	9.63	9.8559	6.3638	12.2231	7.8343	10.3418	6.4497	10.437	20.3916	17.2608	19.4173	10.1103	43.9897	61.0278
chr1	194995915	194996415	0	NA	9.025	3.6907	6.6443	5.6249	5.309	8.6582	4.815	4.8454	6.0831	11.9574	15.0391	0.94017	2.1499	1.4515	5.9036	2.6795	0.12474	0.79586	4.75	0.095118
chr1	198434567	198435067	0	NA	23.2472	7.5716	5.5988	17.8528	6.0005	0.20615	2.568	1.7069	10.2476	0.26572	8.9535	0	0.10238	0.13824	1.6541	4.2062	3.7005	1.3559	0.45085	3.6145
chr1	199918038	199918538	0	NA	42.0697	70.6934	37.4038	65.2973	8.3204	23.2946	9.523	18.7758	34.2055	17.5375	43.1588	20.2136	122.5452	62.553	80.8536	206.5376	139.1223	126.4824	32.5414	35.4981
chr1	200153247	200153747	0	NA	9.622	1.2556	12.2094	23.1516	4.8183	0.41229	4.922	4.9004	4.5389	1.5943	3.1477	0.47008	2.1499	1.5897	3.9072	5.4524	11.5589	10.7883	1.0949	0.81802
chr1	200384942	200385442	0	ZNF281	19.7004	6.8106	4.7556	7.9889	10.6403	13.3996	29.96	25.0528	18.7171	18.8661	32.6664	19.7435	2.1499	0.27648	2.5953	4.0504	2.7442	2.0928	0.37034	2.7204
chr1	200452530	200453030	0	NA	13.555	2.7775	7.9934	3.9129	7.3612	4.3291	4.815	4.8454	2.1057	6.643	5.1763	10.3418	6.7569	4.5619	3.2798	4.1438	3.7005	6.8974	2.5602	2.5872
chr1	200811709	200812209	0	NA	20.7188	10.2349	7.0153	5.7879	8.7442	9.2766	2.568	16.7386	4.4453	0	16.7179	0.94017	0.10238	1.5897	11.2083	2.181	7.3179	6.4258	4.122	2.5682
chr1	201161085	201161585	0	IGFN1	3.6521	3.5765	3.7438	3.8314	9.9934	0	3.103	15.5272	0.32755	0	8.0442	0.94017	2.2523	7.3266	2.0819	2.2121	2.1621	1.4149	2.0288	4.5466
chr1	201244393	201244893	0	PKP1	7.2691	5.1365	6.6443	14.9996	8.4543	4.3291	9.309	5.3409	0.37434	5.5801	0.20985	0	2.457	3.1104	4.5346	4.1438	6.5279	5.8363	0.85339	3.6906
chr1	201374430	201374930	0	LAD1	3.3361	1.8644	3.2041	3.7499	9.235	0.41229	2.568	6.0017	3.2287	0.26572	0.20985	0.47008	2.457	1.728	2.0534	1.4955	2.0374	0.82533	3.0915	3.8238
chr1	201438028	201438528	0	PHLDA3	70.5844	80.5859	90.4234	136.6271	67.8125	79.779	50.932	63.3202	88.9998	67.7584	63.9338	43.2477	105.7554	118.4705	49.1681	74.4956	96.4626	141.4858	200.5299	107.3314
chr1	201458239	201458739	0	CSRP1	24.5465	2.9297	5.3627	0.89672	5.1082	9.2766	11.984	10.6818	2.48	0.79716	0.06995	21.6238	0.10238	3.0412	1.5971	1.6513	1.1226	2.7118	3.3008	1.2175
chr1	201571835	201572335	0	NA	4.6354	1.2556	0.91064	6.4401	5.889	4.7414	5.029	1.7069	4.3517	0.26572	0.34975	0	6.9616	4.4928	6.8162	2.2433	4.6568	0.94324	2.4475	0.057071
chr1	201998153	201998653	0	NA	28.7956	4.5277	9.7472	5.9509	3.0337	17.7287	11.556	4.7352	4.1646	0.26572	4.6866	0	0	1.5206	2.7094	9.1289	3.9084	4.0088	0.19322	1.0653
chr1	202003953	202004453	0	NA	16.6804	8.2564	28.2636	11.0052	3.0783	0.41229	7.062	9.6357	0.093586	0.79716	3.2177	0.47008	0	3.1795	2.6238	10.1882	13.6378	6.5437	2.5119	1.3697
chr1	202025637	202026137	1	NA	66.8269	68.6007	88.1299	80.7045	5.9336	8.6582	9.63	5.5061	0.046793	0.79716	4.7566	0	47.5029	24.9521	40.7262	65.2109	79.6648	80.0279	20.2559	14.9336
chr1	202088037	202088537	0	GPR37L1	11.7992	2.9678	11.0289	15.1627	3.7475	8.8643	2.354	2.5328	8.2355	0.26572	0.48965	9.8718	6.7569	0.069119	3.3939	11.7772	17.8373	9.9924	9.6449	7.4763
chr1	202153791	202154291	0	LGR6	10.7106	1.6361	2.2935	2.2826	3.4352	8.6582	0	0	9.2182	0.26572	4.4768	0	4.4022	1.4515	0.65596	4.0192	0.20789	3.1834	2.4475	3.6906
chr1	202206196	202206696	0	NA	19.0332	29.4492	17.7069	35.6241	6.4466	26.3868	16.157	6.1668	3.0415	1.3286	3.4975	30.5554	22.5229	20.5975	20.905	87.1141	81.4111	81.0301	79.7354	17.2544
chr1	202323297	202323797	0	PPP1R12B	15.2406	14.6105	8.0946	15.8148	2.5653	13.1934	2.568	0.60567	4.1178	0.53144	2.9379	0.47008	2.2523	4.3545	22.5021	9.347	10.6026	11.7905	5.8449	4.4896
chr1	202558273	202558773	0	NA	8.3578	2.5873	7.4538	4.076	6.6028	0.20615	11.77	6.4972	1.3102	2.1258	1.6788	0	9.1115	3.1795	3.3083	7.4776	3.9084	2.1223	2.7856	1.7121
chr1	202857960	202858460	0	RABIF	12.1855	8.2184	10.6242	15.6518	3.1676	26.593	18.725	14.5912	11.6514	1.3286	3.8472	13.1623	4.5046	0.069119	3.565	8.35	11.9331	11.2894	5.7644	16.2652
chr1	202896042	202896542	0	KLHL12	13.1336	5.6692	14.233	23.8853	6.9151	14.018	20.758	15.5823	9.5925	24.7119	5.1763	1.4103	10.7496	1.5206	6.7877	18.2578	25.1135	17.2436	14.8457	19.8036
chr1	202971561	202972061	0	LOC100506747	33.8524	21.2689	41.215	38.7219	18.0461	35.2512	4.708	26.4293	22.4605	9.0345	28.6093	32.4358	8.8044	6.0134	80.5969	41.9057	38.2524	31.628	18.8228	14.4009
chr1	203220470	203220970	0	NA	14.6436	7.0389	6.6443	8.152	2.1414	4.7414	9.523	12.0033	10.3412	12.2231	0.06995	0.94017	2.2523	0.069119	11.7787	9.5028	4.4905	5.7184	1.0466	0.91313
chr1	203274461	203274961	0	LINC01136	22.7556	19.1762	20.4726	42.7163	19.8753	13.8119	26.643	23.1807	18.9511	5.5801	6.5053	31.4956	6.7569	6.8428	10.039	18.4136	39.6661	45.0396	31.0279	11.6425
chr1	203275566	203276066	0	BTG2	17.1369	19.5187	16.8975	50.1346	27.7273	26.3868	27.071	24.4471	19.1382	0	2.9379	19.2734	40.8484	28.6845	8.4419	113.2857	62.7007	60.0725	27.6465	13.2975
chr1	203456467	203456967	0	OPTC	7.3394	8.5989	1.5852	4.5651	4.1044	9.0705	2.782	1.2113	11.511	16.7403	1.6088	1.8803	2.2523	3.0412	0.85559	8.2565	16.5899	9.7566	5.1847	12.099
chr1	203481855	203482355	0	NA	5.2675	2.7395	4.0136	8.0705	6.8259	9.4828	5.35	11.8932	14.0378	0.26572	3.1477	59.2305	15.5613	4.7692	6.417	4.2685	2.9521	4.0382	2.9305	2.9677
chr1	203830408	203830908	0	SNRPE	14.3627	10.1969	11.1975	9.6193	4.729	5.566	12.412	8.5345	20.5888	5.8458	9.2333	19.7435	4.607	1.5897	4.6487	13.2104	18.2946	20.3091	9.2262	14.3628
chr1	204026725	204027225	0	NA	4.0735	5.4409	1.9562	0.4076	2.6322	0.20615	5.029	3.634	4.5389	0	7.5545	0.94017	0.20475	3.1104	0.85559	0.81007	0.95631	0.70743	0.080508	0.057071
chr1	204042062	204042562	0	SOX13	7.5501	5.8594	8.1621	12.4725	6.0005	18.3471	16.371	2.698	10.4348	5.8458	4.6167	0	10.9543	7.2575	2.6238	3.4584	8.0247	12.2326	6.9881	13.7731
chr1	204131527	204132027	0	REN	10.9213	8.4086	4.4858	10.9236	6.5136	0	4.708	5.9466	6.4574	5.8458	4.6167	0	11.1591	3.5251	5.3617	7.0414	12.6815	11.4073	7.0364	4.6608
chr1	204347277	204347777	0	LINC00628	1.5802	4.4136	2.5296	7.7444	12.0902	5.566	2.568	6.277	3.1351	0	7.4846	10.8119	4.9141	4.7001	1.5686	8.1942	11.1015	13.5591	1.9322	16.2272
chr1	204407626	204408126	0	NA	5.8996	1.1034	0.23609	1.1413	2.6322	0.41229	7.062	3.8543	15.1141	12.4888	3.0778	0.94017	2.457	0.20736	3.3083	4.7981	5.6547	0.17686	0.90169	3.3862
chr1	204475994	204476494	0	MDM4	22.0181	11.3764	15.6496	19.5647	7.1828	5.1537	16.692	12.4438	17.6877	23.649	8.3939	50.2989	2.2523	1.728	3.3368	14.2698	15.4257	13.2053	7.133	7.6095
chr1	204493947	204494447	0	MDM4	16.9964	22.0299	37.2352	41.1675	9.7034	30.7159	7.169	22.1345	4.071	17.2717	9.3732	1.8803	6.7569	20.3902	46.202	129.051	195.8773	191.8606	14.3627	16.3603
chr1	204616593	204617093	0	NA	9.341	2.0546	6.0372	9.1302	7.785	13.6057	6.848	2.4777	11.2303	12.2231	3.0778	29.6153	2.457	0.27648	0.79855	2.3991	8.1078	3.2129	1.2559	12.3463
chr1	205091109	205091609	0	RBBP5	27.1452	7.876	6.9479	15.0812	8.7665	18.7594	11.77	6.2219	23.256	28.6977	12.1712	0	10.852	9.1237	6.9303	34.0854	27.9825	30.3015	8.0025	14.3058
chr1	205180615	205181115	0	DSTYK	12.3611	5.6692	8.9041	14.592	5.8667	40.1987	0.749	6.4421	17.4537	22.3204	13.85	31.0255	8.5997	7.7414	2.2245	14.3632	38.0445	39.4097	13.6381	28.136
chr1	205243244	205243744	0	NA	7.3394	3.5004	16.088	7.5813	7.2943	4.9475	4.922	8.5345	2.0589	1.0629	0.2798	0	11.1591	1.7971	3.4509	0.34272	1.58	1.2085	3.8	3.8047
chr1	205253836	205254336	0	NA	7.0233	4.3375	15.3123	3.7499	7.9189	5.1537	8.346	8.4794	9.5925	11.4259	12.2412	0.94017	2.3547	10.437	3.2227	6.2936	6.3615	4.6572	9.3873	12.4795
chr1	205263477	205263977	0	NA	30.6919	5.2887	16.9649	6.0325	6.4466	4.7414	9.309	19.1612	1.4038	27.9005	21.1247	0	9.1115	4.5619	4.4491	3.0845	3.2016	5.4531	11.6415	20.8499
chr1	205267486	205267986	0	NA	18.682	8.2184	38.5168	7.6629	14.2094	0	7.383	28.3014	6.6446	5.5801	40.2909	19.7435	15.1518	12.0959	3.9357	5.3278	4.6152	5.7184	30.2711	5.5549
chr1	205270435	205270935	0	NA	5.8996	3.3482	27.8589	7.1737	11.8672	0.20615	11.663	16.8487	1.2634	0.26572	4.7566	0	8.702	10.8517	2.9375	2.0563	3.2016	2.7708	16.6491	26.4429
chr1	205462363	205462863	0	NA	5.7591	7.8379	0.84319	2.4456	4.8852	0	15.836	16.7386	0.28076	0.26572	0.2798	9.8718	4.7093	12.0268	1.7682	6.3248	4.6152	3.4192	2.2864	3.8047
chr1	205560887	205561387	0	NA	10.2189	6.2018	5.2952	11.3312	8.8112	4.7414	11.556	4.9004	10.388	1.86	1.8187	9.8718	8.9068	1.728	5.761	13.5843	16.9641	20.6039	16.3593	7.6665
chr1	205718714	205719214	0	NUCKS1	13.4848	12.5178	9.781	15.9779	9.5027	13.3996	20.758	10.4616	20.542	0.26572	5.7359	1.4103	19.8611	12.4415	7.0444	28.6641	24.282	28.5035	26.0042	15.314
chr1	205858789	205859289	0	NA	4.3896	4.4516	2.968	5.3803	7.3612	4.7414	18.939	26.7046	1.357	22.5861	0.34975	0.47008	0.10238	0.20736	0.71299	0.09347	1.8295	0.1179	0	0.15219
chr1	206643233	206643733	0	IKBKE	9.4815	3.7287	1.6526	9.0487	6.9151	4.7414	5.243	7.4883	4.4453	0	7.8343	0	2.6618	4.5619	3.3368	4.2062	8.1494	6.5437	2.689	2.7204
chr1	206677366	206677866	0	RASSF5	9.2006	3.9951	2.2935	10.7606	5.0413	13.1934	3.317	8.6446	1.0762	12.2231	2.9379	0.47008	0.61426	4.7692	2.6523	1.7759	4.1579	5.4531	0.95	0.076095
chr1	206785537	206786037	0	EIF2D	23.7037	12.5559	8.297	18.1789	9.748	14.2242	2.568	10.6818	16.0967	22.8519	12.1712	20.2136	10.7496	2.903	10.096	10.3129	23.4504	28.2677	9.9508	15.4472
chr1	206806968	206807468	0	DYRK3	5.4431	4.4897	4.0473	11.3312	23.2882	22.2639	8.132	24.6673	12.9148	26.0405	34.2753	2.3504	22.1134	25.0212	2.2531	2.586	2.4116	1.5033	6.6178	1.2175
chr1	206820424	206820924	0	NA	11.3427	9.5501	8.7354	8.9672	5.1082	0.41229	3.424	18.6657	7.3465	1.86	15.3889	2.8205	6.5521	0.27648	13.718	24.7384	15.301	13.3527	5.8932	11.5854
chr1	206897049	206897549	0	NA	9.5868	0.53267	9.8147	2.6902	11.2426	0.41229	2.461	15.362	1.4506	1.86	0.34975	0	0.20475	5.9443	5.7325	2.991	1.2058	2.8297	4.3635	3.196
chr1	206999833	207000333	0	IL19	16.0834	18.0348	15.1099	33.5046	4.8183	4.5352	7.597	14.1507	5.9895	0.26572	8.0442	49.8289	43.5102	19.3534	15.9996	38.4473	34.7598	34.045	30.3999	15.4852
chr1	207038163	207038663	0	IL20	10.8159	4.3755	3.71	13.2062	8.3204	0	0.321	6.9927	4.4453	5.8458	9.2333	0	13.309	1.5897	3.3653	21.2489	31.7246	30.1542	2.222	1.3507
chr1	207047073	207047573	0	IL20	12.2908	9.3218	6.678	12.554	4.8629	9.0705	9.416	8.4243	2.2461	5.5801	3.1477	0.47008	4.2998	10.2297	17.1974	12.3692	16.2157	18.9237	7.0042	4.6418
chr1	207078672	207079172	0	IL24	1.9314	5.9736	2.226	5.3803	5.4205	8.6582	11.663	4.9004	5.1472	11.4259	14.9692	23.0341	6.8593	9.5385	3.9928	12.93	6.8189	5.9542	0.86949	3.253
chr1	207124705	207125205	0	PIGR	0.59698	0.98925	4.9917	9.0487	8.4543	0.41229	0.107	3.634	4.2113	1.0629	9.0235	0	0.20475	0.48383	0.99819	0.77892	5.3637	2.1223	3.1559	0.13317
chr1	207180638	207181138	0	NA	3.5468	5.2887	6.9816	8.8857	3.7252	9.0705	9.309	2.6429	11.4642	0.53144	6.2955	30.0853	6.7569	4.7001	2.3386	1.4644	2.9105	2.0339	1.4814	1.6741
chr1	207378276	207378776	0	NA	15.4162	4.2233	5.4639	4.076	3.3014	1.2369	2.675	10.792	5.7087	16.7403	5.0364	0.94017	2.2523	2.903	1.5115	1.4332	2.7858	1.297	1.0144	0.81802
chr1	207880602	207881102	1	NA	78.275	38.9613	47.522	17.6083	65.1803	44.1155	9.416	101.8629	15.3948	17.8032	135.2124	0	4.2998	6.0825	25.5822	16.7	10.7689	12.5863	5.072	2.0926
chr1	207997187	207997687	0	C1orf132	11.4831	4.2614	13.12	12.7171	10.9526	0.61844	2.247	7.3782	9.3118	17.006	0.20985	0	2.5594	0.069119	3.3368	1.4021	3.6173	5.6889	5.9737	3.2911
chr1	208387002	208387502	0	NA	22.0884	8.6369	15.9194	8.8857	32.6347	17.5225	0.428	5.8365	15.0673	0.26572	10.7722	0.94017	30.2012	45.4114	16.4274	19.099	9.8126	16.2709	31.6236	9.1504
chr1	209269368	209269868	0	NA	6.7073	3.6907	10.3543	3.6684	5.4428	0.41229	12.305	31.8253	5.2876	0.53144	3.1477	0	2.457	3.456	0.88411	0.68545	0.041579	0.088429	0.45085	0.97021
chr1	209557156	209557656	0	NA	10.8862	6.6204	10.2532	26.5754	13.6517	17.3164	9.416	11.9482	2.2928	5.8458	0.20985	0.94017	6.5521	10.5061	8.9267	31.6552	52.0981	41.0309	30.6575	41.6618
chr1	209584910	209585410	0	NA	22.0884	10.9959	12.1756	8.8041	21.7937	22.6762	7.276	9.7458	3.1351	0	11.8914	0	19.4516	42.3701	5.105	10.0324	6.2368	11.9084	21.544	17.8442
chr1	209866088	209866588	1	HSD11B1	10.3945	9.8164	4.5869	2.1195	3.2345	0.82459	0.214	7.0478	10.0604	62.1783	1.6788	20.6837	0.20475	1.728	2.3101	2.0875	0.16631	2.5644	1.7551	2.4921
chr1	209957728	209958228	0	C1orf74	16.2239	9.2076	5.8349	5.3803	4.3052	14.2242	16.05	0.16518	8.5631	41.4522	23.573	9.8718	8.5997	6.1516	1.5115	2.7106	5.4884	3.8614	6.1669	11.2049
chr1	210057906	210058406	0	NA	8.0768	3.5004	0.9781	0.4076	7.0935	9.6889	7.597	8.7547	29.9006	56.8639	12.1712	40.8973	0.30713	1.5206	3.2227	0.74776	3.6173	1.2675	2.0771	0.93216
chr1	210361507	210362007	0	NA	0.94815	1.8263	0.91064	1.875	6.2682	8.8643	18.939	10.9021	1.0294	0.26572	4.5467	0	0	1.4515	0.77003	0	0.87315	0	0.35424	1.1985
chr1	210494811	210495311	1	HHAT	18.1904	17.4641	3.9124	12.0649	3.5914	0.20615	6.955	6.1668	42.1603	22.8519	4.8265	62.051	38.8009	16.1739	21.3328	71.9719	49.1044	74.5748	39.0143	19.9558
chr1	210502435	210502935	0	HHAT	17.172	13.7354	14.7389	10.6791	8.7889	4.7414	8.132	2.5328	15.7224	45.1723	3.4975	3.2906	13.0019	7.534	5.761	6.2625	11.642	5.6594	10.6271	7.0387
chr1	210547205	210547705	1	NA	244.9736	58.2897	24.9583	29.9993	37.8991	10.1012	35.096	138.2582	92.9772	69.3527	101.7765	225.17	4.5046	4.5619	2.8235	2.8041	9.9373	2.8002	4.6695	12.2702
chr1	210601988	210602488	0	NA	2.0719	5.3267	0.30355	3.5869	6.5136	4.3291	2.568	14.0956	2.9012	0.53144	0.34975	0	0	0.069119	3.3653	0.031157	0.12474	0.058952	0.40254	0.89411
chr1	210612429	210612929	0	NA	5.1621	1.8644	5.7674	3.5869	14.8563	4.5352	25.466	22.9054	20.9164	0.26572	15.249	22.0939	6.4497	7.4649	1.9964	0.65429	0.91473	0.029476	1.4491	1.7502
chr1	211210282	211210782	0	NA	8.6738	4.2614	8.0946	3.5869	5.4875	0.20615	2.889	4.9004	9.6393	6.3773	6.3654	9.8718	2.3547	4.631	0.79855	0.7166	1.7879	1.238	1.7712	0.98923
chr1	211432244	211432744	1	RCOR3	13.7657	14.4202	4.8568	5.4618	6.0897	9.2766	7.918	7.1579	9.1714	23.1176	9.4432	71.4527	2.3547	6.2207	2.0534	0.24925	2.8689	5.1289	5.5712	7.8187
chr1	211688564	211689064	0	NA	9.9731	10.5013	15.3797	5.2988	7.3835	1.2369	2.568	13.1596	5.3344	22.8519	3.2876	0	2.457	1.8662	0.85559	0.77892	2.7858	2.6234	5.0076	4.6037
chr1	211750486	211750986	0	SLC30A1	47.7937	28.6883	55.4817	26.5754	30.2925	26.7991	14.017	40.8553	27.3738	7.9716	29.8684	79.9142	15.5613	20.5284	24.3844	41.7811	28.814	26.4696	17.4542	17.3876
chr1	211763424	211763924	0	NA	4.6705	2.8156	3.7775	3.9945	5.4875	13.8119	4.494	3.6891	9.4989	12.2231	6.1556	60.6408	0	1.5897	4.5061	0.7166	0	0.029476	0.77288	0.51364
chr1	211828429	211828929	0	NA	9.2708	6.0116	6.0372	0.16304	4.3275	9.4828	4.708	8.5345	5.0536	11.6916	5.9457	9.8718	2.5594	4.7692	1.4545	4.7047	2.9105	3.3013	2.7534	8.1421
chr1	211909024	211909524	0	NA	10.0785	5.9736	12.0744	12.228	2.4984	4.7414	5.885	4.0745	16.2839	6.643	3.4975	59.7006	4.9141	4.7001	3.0801	3.3026	6.2368	3.4192	5.539	1.5599
chr1	212118101	212118601	0	NA	7.7608	5.2126	17.0661	1.9565	9.7927	8.6582	16.05	16.3531	1.5442	34.2778	0.34975	0.47008	10.7496	11.6812	3.3653	3.3338	1.0395	6.868	3.1237	3.7096
chr1	212643293	212643793	1	NA	2.6689	2.7014	5.9023	0.16304	4.3944	4.5352	2.782	9.7458	19.3254	0	1.5389	88.8458	0.30713	0	2.5383	5.3901	2.7858	3.154	2.4475	0.89411
chr1	212676062	212676562	0	NA	13.3092	13.9256	0.10118	1.9565	6.7366	17.7287	2.461	4.9004	9.1246	0.53144	4.5467	0	23.8538	20.5284	17.0263	4.1438	6.1121	3.3603	15.5542	5.9924
chr1	212686349	212686849	0	NA	8.9899	11.1481	4.4858	0.08152	13.4956	1.0307	27.606	16.9037	3.1819	11.1602	3.4975	9.8718	2.6618	7.8105	2.2531	0.09347	0.91473	0.79586	3.2525	1.8072
chr1	212732041	212732541	0	ATF3	15.0299	6.1257	7.5212	7.1737	2.7883	9.6889	14.231	8.5895	6.1299	0.26572	6.2255	21.6238	2.5594	4.9075	3.8217	1.8382	4.0331	2.2402	6.7305	18.0534
chr1	212769664	212770164	0	NA	86.422	107.2196	85.769	40.2708	112.2475	88.4372	53.714	84.2434	80.9983	45.7037	124.9998	101.068	114.5598	320.1605	93.773	156.6869	54.676	61.281	57.0159	35.3079
chr1	212781816	212782316	0	ATF3	24.1251	15.9041	8.3307	9.2117	13.5848	17.7287	11.877	19.2714	12.9616	1.0629	24.2025	20.6837	9.1115	7.6722	4.4776	7.4776	2.9937	11.9673	8.4212	16.2462
chr1	212964963	212965463	0	NSL1	14.152	7.7238	9.9159	2.201	5.5767	5.1537	14.124	10.1312	5.5683	0.53144	9.2333	20.2136	4.607	5.8751	5.0765	5.3278	8.0663	6.3374	13.6381	18.8524
chr1	213500552	213501052	1	NA	3.617	7.6477	1.2142	1.7119	1.4053	13.8119	2.782	1.4866	43.0961	2.1258	4.4768	61.5809	0	0.069119	4.3635	0.09347	0.12474	0.058952	1.8517	0.15219
chr1	214578168	214578668	0	NA	4.4598	13.7734	1.0118	5.3803	22.5075	0.20615	19.046	16.6284	3.5562	0.26572	8.254	0.47008	8.5997	7.4649	2.3671	1.4332	1.0395	0.64848	20.4813	7.5143
chr1	214612744	214613244	0	NA	142.6789	137.8864	116.3936	49.4825	56.146	79.3667	41.195	74.2223	91.1523	80.7786	13.85	122.6918	213.0464	204.9387	170.092	214.1087	244.067	179.628	159.1004	86.3103
chr1	214755078	214755578	0	NA	8.8845	7.6857	2.1248	1.7119	6.5582	5.1537	7.49	9.5256	4.7261	0	18.1869	0	8.8044	1.728	3.9357	0.68545	0.91473	1.2675	2.1576	2.9867
chr1	216218754	216219254	0	NA	5.9347	6.5062	0	4.1575	4.8629	17.3164	11.663	1.4316	22.2733	0.53144	7.7644	29.6153	4.4022	3.0412	3.2513	3.3649	3.8252	0.029476	0.49915	2.0165
chr1	217735901	217736401	0	NA	14.7841	10.8057	4.452	9.2117	9.3911	0.61844	7.383	7.7085	3.1819	5.8458	0.06995	0.47008	0.20475	1.728	3.0231	3.0534	6.611	2.8887	0.35424	0.20926
chr1	218458366	218458866	0	RRP15	16.1888	8.5608	11.8383	14.7551	4.6398	1.2369	11.663	5.1757	4.9132	6.1115	7.6245	0	4.7093	5.8751	2.5953	16.9804	21.0804	25.4969	8.4534	8.2372
chr1	218550583	218551083	0	NA	11.2373	6.8106	7.1502	2.5271	8.2089	4.9475	9.523	8.7547	18.4831	17.2717	14.9692	0	4.2998	8.709	2.0249	1.589	8.9394	1.5328	0.032203	3.7096
chr1	218553749	218554249	0	NA	35.9945	3.6146	12.9851	24.619	7.2943	4.1229	12.091	8.5345	3.6966	0	4.8965	0.94017	6.6545	4.4928	2.6523	10.7802	25.1135	18.9827	1.4814	2.1116
chr1	218669880	218670380	0	NA	8.0417	1.1795	24.385	13.2062	10.3057	0.20615	14.338	8.8648	15.4416	0	23.9227	0.47008	0.10238	7.4649	1.9964	12.0265	2.0374	4.5099	0.72457	0.13317
chr1	218774283	218774783	1	NA	60.6815	62.4369	61.2154	65.1343	24.2474	52.1553	30.067	51.9776	10.5752	11.6916	18.047	11.282	111.7956	123.5853	82.9926	216.1962	181.7405	163.5634	58.0303	57.0138
chr1	218832175	218832675	0	NA	3.9331	2.2068	6.2396	7.9889	8.2312	14.018	5.136	6.0567	5.3812	0	3.1477	0.94017	2.1499	1.6589	4.0498	3.0222	6.4447	1.3264	0.40254	0.057071
chr1	218847780	218848280	0	NA	9.5517	6.7345	13.4573	9.7008	10.6626	0.41229	5.243	8.5345	4.7261	0.53144	3.2177	0	4.607	1.4515	4.9624	1.6513	3.6589	2.0044	3.2042	1.2746
chr1	218879129	218879629	0	NA	28.6903	7.7238	16.5265	13.2062	8.945	9.2766	26.108	17.0689	2.1525	0.79716	18.2568	29.6153	2.1499	4.7001	4.0213	4.3931	4.7816	1.3559	1.7068	0.17121
chr1	218996455	218996955	0	NA	1.1588	0.49463	5.9698	9.7824	7.272	0.61844	2.461	10.792	5.428	27.9005	7.8343	0	0	0	4.5061	2.7729	1.2474	2.7118	0.032203	0
chr1	219759095	219759595	0	NA	12.0099	16.589	12.5129	17.6898	4.7736	9.2766	7.276	9.4154	14.2718	17.006	0.20985	0.47008	17.8136	12.0268	27.9779	25.7977	35.3003	48.0462	43.9092	10.3489
chr1	219944392	219944892	0	NA	7.4447	2.8917	0.77573	0.32608	8.2981	0.20615	4.922	4.6802	32.8953	50.7524	12.1013	0	4.2998	8.7781	5.0195	1.4021	2.7026	0.67795	0.70847	4.1091
chr1	221017083	221017583	0	NA	12.8878	3.3482	0.80946	12.391	4.3721	0.82459	5.778	0.22024	35.4221	6.643	3.4975	30.5554	4.5046	2.9721	3.9072	0.24925	0.083157	0.64848	0.032203	0.038047
chr1	221290762	221291262	0	NA	15.2055	5.4789	6.2733	1.7934	7.0266	4.9475	0.428	14.7013	7.1125	1.3286	1.7487	49.8289	2.1499	1.7971	1.483	0.09347	0.20789	1.9749	0.41864	0.28535
chr1	221376739	221377239	0	NA	4.8461	3.6907	3.1367	5.3803	3.7921	0.20615	0.749	0.16518	5.9895	1.5943	9.5831	39.487	10.7496	3.0412	0.99819	3.3961	1.871	3.773	1.111	0.51364
chr1	221613258	221613758	0	NA	14.2574	14.0398	6.1384	4.076	12.5587	5.566	14.017	14.7013	1.7781	0	22.5937	20.2136	0.51188	10.7826	2.909	2.0875	0.91473	0.67795	1.8034	0.51364
chr1	222134972	222135472	0	NA	10.0785	6.0116	3.4739	4.076	4.9298	13.6057	5.136	12.9944	18.9979	6.1115	0.48965	10.8119	0	2.9721	7.4722	2.0875	0.91473	0.088429	0.38644	0.22828
chr1	222340404	222340904	0	NA	4.0033	4.6038	4.452	0.16304	25.2512	5.1537	9.309	5.8365	7.2997	6.643	9.0934	20.6837	21.4992	72.7826	3.9357	4.6112	2.7026	5.7184	2.4152	4.2423
chr1	222638736	222639236	0	NA	11.6938	11.7188	6.9479	3.9129	11.0641	13.3996	20.865	14.2057	16.0499	6.9087	2.8679	20.6837	2.1499	1.4515	0.19964	4.3931	4.6984	2.8002	9.033	16.9501
chr1	222694665	222695165	0	NA	10.9213	1.0273	0.23609	0.16304	5.2867	26.593	0.535	8.5895	2.714	11.1602	1.8187	0.47008	0.20475	1.5206	4.6487	0	0.041579	0.14738	0.080508	0.26633
chr1	222694964	222695464	0	NA	11.3427	0.15219	0	0	2.7437	0	2.354	0	3.837	0	1.399	0	0	0	0.02852	0	0	1.179	0.048305	1.1414
chr1	222979165	222979665	0	DISP1	18.2958	18.6436	13.7608	15.9779	9.7034	47.8262	0.428	12.0033	22.6009	0	3.0778	0	25.9014	4.3545	31.058	17.7281	13.3468	16.772	20.1593	4.2613
chr1	223221361	223221861	0	NA	5.408	2.6253	3.7438	3.9129	3.1229	0.82459	2.568	4.8454	3.2755	23.3833	0.34975	9.8718	4.5046	4.4236	6.2744	3.2715	0.041579	5.6594	3.172	4.5466
chr1	223254450	223254950	0	NA	15.662	5.2887	10.0508	7.0922	4.9075	8.8643	4.922	8.5895	11.2771	6.1115	1.7487	0.47008	9.0092	0.069119	2.0534	2.7106	0.99789	7.6343	3.6229	17.8442
chr1	223888537	223889037	0	CAPN2	15.4513	11.11	4.0136	2.038	7.2274	0.82459	11.663	10.3515	13.102	0	3.3576	40.8973	2.6618	1.7971	1.6541	0.68545	0.12474	0.76638	3.6229	4.5086
chr1	223895716	223896216	1	CAPN2	70.7951	51.8215	80.6424	28.6949	50.8817	10.3074	14.124	52.4181	14.7397	0.79716	15.4588	12.6923	56.3073	38.1538	41.3252	13.117	22.3693	16.0351	17.4703	20.4694
chr1	223914266	223914766	0	NA	12.4664	5.1745	6.8467	2.1195	7.2497	0.20615	7.704	13.0495	7.5336	0	22.3838	10.8119	0.71664	2.0736	4.0213	0.65429	0.16631	0.67795	4.6695	6.7534
chr1	224075668	224076168	0	NA	2.7742	4.9843	5.194	0.08152	7.1158	0	7.169	14.6462	1.0294	0	13.5702	0	10.852	8.7781	1.3975	0.74776	0.24947	1.297	1.5136	3.6906
chr1	224356524	224357024	0	NA	3.7224	5.0224	3.1029	1.9565	3.6806	13.3996	13.803	11.8932	2.1525	11.9574	1.8187	9.8718	0	2.9721	3.1087	2.0252	0.91473	1.2675	0.80508	2.1497
chr1	224390975	224391475	0	LOC101927143	6.918	4.4136	5.2278	2.038	3.4798	0.61844	4.708	3.7441	1.2166	0.26572	4.5467	0.47008	0	0	4.991	0.7166	1.9126	0.82533	2.8339	15.9418
chr1	224406885	224407385	0	LOC101927164	13.1687	10.6154	2.3947	1.9565	6.0451	9.4828	5.564	3.634	1.7313	17.006	0.1399	0	2.1499	0.13824	6.8733	5.9821	3.4926	3.4192	6.1186	7.1339
chr1	224645313	224645813	0	NA	8.9899	4.1853	3.71	0.8152	3.9706	13.6057	13.696	1.3765	11.5578	33.4806	10.9821	11.282	2.2523	4.3545	4.335	0.031157	0.041579	0.76638	2.7695	5.8973
chr1	224914454	224914954	1	NA	4.8461	1.0653	1.484	2.038	9.9042	39.5803	6.955	3.634	27.2802	2.6572	4.8965	60.1707	4.7093	12.165	2.6809	0.81007	0	0.70743	1.9161	0.60876
chr1	224947601	224948101	0	NA	7.1287	1.2936	1.6864	2.2826	2.543	13.8119	4.494	7.1579	16.8922	28.9634	0.2798	22.564	2.1499	1.5206	3.3939	0.9347	0.91473	0	1.8517	0.66583
chr1	225632578	225633078	0	NA	18.682	4.4136	4.5532	2.6902	7.0043	9.0705	9.523	10.792	1.2166	13.286	10.8422	19.7435	6.7569	4.4928	5.704	1.3397	0.083157	0.14738	3.6068	4.014
chr1	225662559	225663059	0	NA	14.2574	5.0984	6.813	8.7226	4.4837	18.5533	4.815	2.4777	12.0725	6.3773	0.4197	0	13.6161	6.1516	3.1372	4.6423	4.4489	1.238	6.9237	7.1148
chr1	225887960	225888460	0	NA	15.943	9.7403	11.0289	7.0922	17.6892	5.9783	27.713	16.0778	6.8317	34.2778	18.2568	1.4103	6.6545	7.6031	3.3939	0.12463	1.9126	1.5033	0.77288	1.8072
chr1	225942914	225943414	0	NA	10.9564	6.6204	6.5769	0.24456	8.075	4.5352	7.169	14.0406	2.2928	0.53144	0.20985	0	0.40951	4.5619	2.7094	0.74776	0.91473	0.029476	2.3025	5.2315
chr1	225959945	225960445	0	SRP9	15.2757	5.7833	3.3727	3.9945	3.4575	13.8119	11.556	6.9927	11.6982	13.286	1.6788	0	2.457	1.6589	2.7094	1.994	3.6589	6.9269	12.8008	12.2893
chr1	226008458	226008958	0	EPHX1	11.729	5.0604	43.0363	22.0919	1.2269	0.20615	2.461	11.8381	2.1525	1.0629	1.6088	29.6153	0	1.4515	8.6415	44.7098	28.9804	23.581	1.7229	0.83704
chr1	226850501	226851001	0	NA	9.2708	1.8263	1.7538	1.7934	6.4913	0.82459	0.107	8.2041	12.868	6.9087	4.8265	31.4956	2.457	4.4236	4.7628	2.1187	0.12474	0.029476	4.6373	2.416
chr1	226891113	226891613	0	NA	12.1855	4.3755	2.7657	2.7717	6.0674	6.1844	4.815	4.7352	13.4295	12.7545	5.2462	20.6837	0.20475	5.8751	1.4545	1.5267	1.871	3.1245	6.2635	0.76095
chr1	227127357	227127857	0	COQ8A	15.3109	10.3871	11.2313	9.1302	8.945	4.7414	7.062	7.4332	5.5683	12.7545	16.5081	0.94017	2.9689	3.3177	2.852	3.5207	5.53	3.6256	6.5856	19.1949
chr1	227521173	227521673	1	NA	15.6269	1.9024	3.1029	0.24456	4.7959	5.1537	2.461	58.8052	1.1698	1.3286	39.2417	19.7435	0.10238	4.3545	4.9624	0.031157	0.95631	0	5.4907	0.13317
chr1	227544994	227545494	0	NA	15.346	3.7287	5.8686	5.3803	5.4205	0.82459	14.231	16.4082	4.8664	0	10.7722	0	8.5997	5.8751	3.3653	1.4644	0.041579	1.9749	5.5068	11.5283
chr1	227911132	227911632	0	SNAP47	28.0582	18.948	21.6193	22.581	7.3612	12.9873	7.49	15.5823	15.3012	11.1602	6.7152	41.3674	4.4022	4.4236	18.3382	12.4938	3.4926	8.7839	6.6017	9.9684
chr1	227922756	227923256	0	SNAP47	11.3778	8.5608	11.6697	11.0052	6.3128	13.3996	14.873	8.4243	13.4763	44.9065	6.0856	1.4103	6.4497	7.4649	3.8502	3.4584	6.3615	5.7479	9.8381	6.0685
chr1	227975405	227975905	0	NA	10.1487	6.5823	8.0271	5.3803	6.692	12.9873	4.708	7.4883	4.071	0.53144	4.5467	0	7.1664	6.0134	3.3653	4.7047	7.0684	15.0034	11.4805	8.6938
chr1	228103354	228103854	0	NA	13.1687	9.3598	2.2597	3.7499	2.0076	0.20615	25.68	1.3215	0.093586	1.5943	0	0.47008	15.8684	44.2363	14.2884	3.4895	3.5758	2.535	66.5642	17.5208
chr1	228353189	228353689	0	IBA57-AS1	11.2724	8.4467	6.5094	9.0487	6.8928	0.82459	8.025	6.332	6.8317	1.0629	16.8578	10.8119	4.8117	3.1795	2.0819	4.1438	0.95631	3.9793	6.4246	8.7889
chr1	228783226	228783726	0	MIR7641-2	11.9397	6.316	8.9378	0.57064	0.22307	4.3291	0.428	0.16518	6.2234	6.1115	13.7101	10.3418	2.3547	1.4515	2.1105	1.5578	1.8295	3.3898	8.0991	11.9088
chr1	228800098	228800598	0	NA	11.0969	5.0984	6.0035	5.4618	3.4352	13.8119	4.922	8.2041	4.3049	0.26572	4.5467	2.3504	0.40951	2.9721	4.3065	2.0875	0.95631	2.535	0.77288	5.7642
chr1	228974201	228974701	0	NA	13.0283	7.7238	4.6544	9.3748	5.4875	0	12.198	14.3159	9.0778	22.5861	0.06995	0.47008	4.9141	0.41472	7.2155	3.9881	3.5342	2.0928	1.5458	0.77997
chr1	228996850	228997350	0	NA	10.0082	2.8917	4.6881	3.8314	8.2089	0	11.984	5.9466	5.3344	0	1.6788	0	2.2523	1.8662	1.9964	2.6795	2.6195	4.5099	1.8678	0.62778
chr1	229038691	229039191	0	NA	18.682	13.0125	7.8585	7.0107	11.7556	5.566	20.651	11.728	5.428	0	8.9535	0	6.6545	4.8383	2.3101	7.5088	6.2784	7.0153	2.6568	2.6253
chr1	229173736	229174236	0	NA	10.1838	7.8379	14.0981	9.1302	2.476	4.3291	7.169	6.9927	4.4921	5.5801	6.0157	0	6.5521	4.5619	20.3346	8.5681	9.6047	4.4214	48.9007	22.1816
chr1	229366979	229367479	0	NA	27.3207	27.0522	9.4774	8.8857	10.6626	1.0307	7.169	6.332	11.4642	13.286	13.6402	9.8718	6.5521	19.146	3.9072	12.2446	5.6547	6.7206	45.2295	18.4529
chr1	229374312	229374812	0	NA	21.4563	10.273	14.8064	4.1575	8.2758	13.6057	2.889	12.1134	11.2771	5.5801	3.2177	0.47008	6.5521	13.2018	5.2191	13.8024	6.1536	15.534	7.4229	11.1859
chr1	229643798	229644298	0	NUP133	22.5449	8.5228	7.0153	2.1195	7.8297	9.6889	5.136	6.277	8.1887	6.1115	7.4846	30.5554	2.2523	7.4649	3.3083	5.3901	1.8295	5.0699	9.8542	13.2785
chr1	230219959	230220459	0	NA	6.4263	11.6427	6.0709	0.65216	10.3949	5.1537	7.704	13.4349	7.3933	0.53144	5.1763	1.8803	15.6637	28.408	4.7343	0.68545	0.083157	0.67795	4.7339	7.5143
chr1	230240425	230240925	0	NA	17.7339	6.8487	14.975	0.65216	11.5103	12.9873	21.507	14.2057	4.3049	0	19.1662	2.3504	5.0165	9.1929	3.0516	2.8041	1.9126	0.058952	4.6534	6.2207
chr1	230241542	230242042	0	NA	13.4848	4.8702	10.4892	3.5869	14.0755	0	2.461	6.9377	3.9306	0	1.4689	10.8119	6.4497	4.4236	3.0516	1.3086	0.91473	0.58952	4.7983	0.43754
chr1	230763496	230763996	0	NA	46.0379	17.3499	29.7139	19.7278	4.2829	28.4483	7.169	17.4543	22.7413	6.643	7.6944	2.3504	21.4992	17.4872	32.1988	28.1656	20.1241	21.105	32.3643	35.2889
chr1	230985143	230985643	0	C1orf198	12.3611	3.7668	5.9023	7.1737	3.0114	17.9348	14.017	7.213	3.0883	0	0.34975	0.47008	2.457	1.728	2.852	0.031157	0.91473	2.5055	2.8983	3.8808
chr1	231307250	231307750	0	TRIM67	7.831	5.2887	21.8217	1.9565	1.7845	4.7414	2.461	4.7352	7.2061	0.53144	4.6866	0.47008	4.7093	7.4649	1.5401	11.9642	16.7978	25.6148	1.1593	0.13317
chr1	231330600	231331100	0	LOC149373	4.0735	1.9785	10.1857	3.5869	4.1044	4.5352	7.062	11.8932	8.6567	5.8458	0.06995	1.4103	2.3547	0.13824	4.1068	1.3397	0.083157	0.14738	1.5297	1.7692
chr1	231963883	231964383	0	DISC2	14.2925	2.0165	5.5313	3.8314	5.8667	0.82459	3.531	1.7069	0.6551	0.53144	7.6245	20.2136	0	4.7692	4.5346	2.7106	0.99789	1.3559	0.37034	0.038047
chr1	232673938	232674438	0	NA	14.3627	10.1208	3.0692	1.9565	5.9782	9.0705	2.889	5.5612	0.23396	0.79716	3.1477	0	10.7496	4.4236	6.3599	2.8041	1.8295	1.9454	10.9169	7.5904
chr1	232884549	232885049	0	LINC01744	19.0332	21.9157	16.6277	2.038	3.5022	0.20615	6.848	43.9938	6.317	1.0629	8.9535	9.8718	21.6015	11.612	43.7779	8.5369	2.7442	7.487	142.564	180.0017
chr1	233004486	233004986	1	NA	55.7301	10.8057	5.2615	1.875	30.0472	4.5352	5.35	35.4593	3.0883	0.26572	0.06995	0	8.702	1.5206	5.6184	1.3397	0.083157	1.3264	0.41864	0.41852
chr1	233088570	233089070	1	NTPCR	62.6481	39.9886	34.9754	28.2058	31.341	71.327	23.861	47.2974	14.3654	50.2209	4.7566	88.8458	49.7552	64.0736	22.0458	58.5434	55.3413	63.9634	111.0692	74.4015
chr1	233210750	233211250	0	NA	4.7759	2.5873	5.1603	3.5053	14.3209	9.0705	9.202	14.5361	7.0657	0.26572	13.3604	0.94017	0	1.4515	4.3635	0.031157	0.041579	0.058952	0.064407	0.51364
chr1	233248574	233249074	0	NA	31.5699	8.7891	24.7223	2.1195	14.3878	4.7414	19.046	21.3637	12.9616	1.3286	21.3346	11.7521	2.457	6.359	6.2458	0.062313	1.871	0.7369	2.689	2.6253
chr1	233315367	233315867	0	NA	48.7068	28.3458	24.0814	18.0159	28.8203	9.2766	5.243	26.9248	16.5178	1.0629	13.9899	20.6837	0.20475	3.5942	19.0227	5.6394	4.6984	9.963	9.0169	5.7832
chr1	233495191	233495691	0	NA	6.4615	3.4243	6.7118	0.24456	6.4913	9.2766	2.675	5.2859	1.1698	0.53144	0.06995	11.282	2.1499	2.9721	6.2458	1.9629	0.91473	0.64848	1.4008	0.13317
chr1	233530539	233531039	0	NA	6.4615	7.7618	6.0035	0.24456	4.5283	9.4828	9.416	6.9927	11.6514	22.5861	6.1556	0	0.10238	0.069119	3.9357	4.7047	1.7879	5.6005	2.7856	2.9677
chr1	233844060	233844560	0	NA	3.1956	17.4641	9.6798	10.7606	7.9189	4.3291	9.844	7.0478	5.6619	7.1744	1.6788	1.4103	23.7515	23.8462	35.8779	7.5088	3.7421	0.79586	11.0618	0.19024
chr1	234044830	234045330	0	SLC35F3	5.4431	4.7941	7.3863	3.5869	11.9787	0.20615	7.276	22.4649	0.37434	5.8458	1.7487	0	0.10238	2.903	2.7094	0.68545	0.16631	2.476	0.78898	2.8916
chr1	234081378	234081878	0	NA	3.5468	0.49463	1.9562	3.7499	9.0119	4.9475	7.811	18.5556	2.3396	0	0.06995	0	0.20475	0.13824	3.9072	0.65429	0.083157	0.029476	0.12881	0.057071
chr1	234176373	234176873	0	NA	3.3712	5.4028	1.8887	5.4618	20.1653	1.443	4.815	3.7441	3.3223	6.9087	1.4689	0.47008	0.10238	1.6589	6.3599	0.7166	0.99789	0.64848	1.7551	0.89411
chr1	234321725	234322225	0	NA	5.0568	6.8867	5.9698	1.875	7.785	4.3291	11.235	4.9004	0.37434	17.5375	4.6167	9.8718	4.8117	4.4236	2.5953	1.4021	0.12474	0.79586	1.8839	1.636
chr1	234508820	234509320	0	LOC101927765	23.0014	12.632	11.265	7.3368	5.6436	5.3598	18.511	5.1207	11.6514	18.3346	15.3189	9.8718	6.6545	3.456	2.196	2.0563	3.0768	2.7708	8.711	10.5201
chr1	234528809	234529309	0	NA	23.6335	23.704	11.7034	12.7171	3.926	26.7991	0.856	10.792	8.1419	0	5.9457	1.8803	23.8538	21.8417	38.2165	15.7653	15.7583	23.6399	7.1652	2.9106
chr1	234548464	234548964	0	NA	13.0985	6.8106	8.7017	2.1195	1.0261	30.3036	0	2.4777	57.3679	16.7403	0.20985	29.6153	0	5.8751	6.3029	1.4021	0.95631	0.67795	31.3821	11.8898
chr1	234634749	234635249	0	NA	12.6771	5.9355	7.42	3.9129	9.6365	18.7594	7.169	1.7069	10.622	52.3467	7.7644	11.282	8.5997	3.1104	2.1675	0.87239	4.4073	2.6234	4.9432	11.5093
chr1	234659192	234659692	0	LINC01354	11.8343	6.4301	7.4875	2.3641	7.8966	4.7414	4.708	8.5895	11.8854	2.6572	4.7566	20.2136	2.3547	1.7971	3.3939	0.87239	1.9542	3.2424	2.4313	4.7559
chr1	234700348	234700848	0	NA	6.4615	4.718	2.5296	1.875	11.9118	4.7414	5.029	13.0495	1.591	5.8458	31.4773	0	2.2523	13.4783	3.3083	5.2343	4.4489	4.392	1.7712	2.1306
chr1	234754084	234754584	1	IRF2BP2	71.6379	91.772	117.2705	42.7163	123.7577	98.7445	77.896	96.8523	232.4664	13.286	154.8682	344.1012	22.2158	305.5072	184.0096	71.3488	99.9552	80.9122	68.432	102.994
chr1	234859790	234860290	0	LINC01132	15.943	14.3441	14.9076	4.4836	7.9412	7.2152	16.371	17.179	33.1761	23.9147	20.0056	62.051	5.1188	6.2899	3.9928	10.344	7.3594	7.8407	4.6373	9.1123
chr1	234907999	234908499	0	NA	15.2406	16.3607	11.1975	2.038	7.3612	4.9475	14.338	9.4705	16.705	5.8458	1.6088	10.3418	9.1115	7.3266	1.9964	1.3709	0.91473	3.2719	2.1415	3.9379
chr1	235061501	235062001	0	NA	4.9163	4.1853	14.0981	3.9945	9.0565	0.41229	20.972	14.426	6.4106	5.8458	15.1091	0.47008	4.607	9.1929	3.3368	1.5578	0.95631	0.029476	2.9305	1.5219
chr1	235132958	235133458	0	NA	24.4412	4.4136	9.0727	7.0922	11.9787	5.3598	25.359	18.005	12.4001	39.0607	18.047	10.8119	6.5521	7.6722	5.6754	5.9821	3.7837	5.8068	2.7856	1.1985
chr1	235147547	235148047	0	NA	4.6354	8.5228	4.5869	3.6684	5.4428	4.3291	21.614	9.6907	2.8544	0.79716	13.92	10.8119	9.3163	3.6633	0.2852	0.77892	0.083157	1.9454	1.111	5.612
chr1	235511449	235511949	0	NA	15.5216	15.2953	22.3951	0.32608	13.9417	0.82459	11.77	14.2608	21.2907	6.3773	12.0313	0.94017	0.10238	0	21.7606	2.6483	0.083157	3.1245	13.2678	8.066
chr1	235833185	235833685	0	NA	15.6971	20.3557	15.3123	12.0649	5.1305	27.4176	9.523	16.6284	8.6099	23.1176	7.7644	1.8803	6.6545	13.4091	41.097	15.7653	8.7315	9.344	96.3201	226.3242
chr1	235838292	235838792	1	NA	87.7213	25.1118	60.1361	19.2387	17.1316	18.141	16.799	57.1533	10.6687	0	33.0162	0.47008	23.8538	60.1338	67.706	40.7841	30.0614	28.7098	75.871	189.5896
chr1	236080692	236081192	0	NA	11.0969	2.9297	3.7438	2.3641	13.8302	13.3996	18.618	16.7936	35.4689	23.649	16.5081	12.2222	2.457	10.2988	3.7931	1.3086	0.99789	0.029476	1.4491	0.45657
chr1	236221535	236222035	0	NID1	13.7657	5.0604	1.113	0.48912	2.0745	0.41229	7.597	0.33037	26.7187	2.1258	0.4197	0	0.10238	2.9721	5.0765	0.68545	2.9105	0.058952	1.8678	1.1414
chr1	236687623	236688123	0	LGALS8-AS1	8.1471	6.7345	3.5414	0.57064	6.9597	4.5352	5.136	7.1579	8.3759	0	4.8265	12.2222	0.71664	1.5897	4.335	0.74776	2.0789	2.0044	3.6712	10.9766
chr1	236938172	236938672	0	NA	4.7759	4.2233	3.71	5.4618	5.8444	1.0307	2.568	0.38543	20.8696	33.7463	0.4197	0	6.4497	1.5206	1.5971	1.3709	1.0395	1.297	1.0949	0.3995
chr1	237068391	237068891	0	NA	10.5701	3.4624	6.6106	2.201	7.8074	0.61844	7.276	4.9004	2.2928	11.4259	13.5003	0	6.4497	0	4.278	3.3338	0.041579	0.029476	0.37034	1.1985
chr1	238027590	238028090	0	LOC100130331	10.851	0.22829	0.91064	1.7934	9.0788	4.9475	0.321	10.6818	6.317	11.1602	2.3083	19.7435	4.607	3.0412	0.79855	2.6483	3.7005	0.70743	11.9957	8.2753
chr1	238036647	238037147	0	NA	10.2541	6.5443	0.20236	0.32608	12.4472	9.2766	9.309	5.0106	6.3638	0.53144	17.977	0	0.51188	4.4236	2.7949	3.3338	0.95631	0	4.2025	1.5599
chr1	238225424	238225924	0	NA	5.5484	0.98925	2.1586	0.32608	39.3045	9.2766	11.449	29.6228	4.3517	3.4543	11.4018	10.8119	2.457	40.9186	1.3689	4.767	0.083157	1.297	4.1542	0.74192
chr1	238226656	238227156	0	NA	4.0384	0.87511	0	0	12.9379	12.7811	0	15.307	1.123	5.3144	16.2283	0.94017	8.5997	2.903	1.3689	0	0	1.238	1.7229	0
chr1	238572343	238572843	0	NA	5.8294	1.7122	1.6526	1.7934	8.4766	5.1537	4.601	12.7742	8.7035	6.3773	8.254	1.8803	2.1499	1.5206	0.79855	0.68545	1.081	0.619	0.38644	0.79899
chr1	241100120	241100620	0	NA	25.7054	7.7618	27.7915	4.4021	5.9559	0.61844	14.231	5.8915	4.1646	18.8661	3.1477	39.487	2.1499	3.1104	14.8018	6.7298	1.871	5.0404	37.9999	49.3283
chr1	242152309	242152809	0	MAP1LC3C	7.3745	3.3863	0.77573	2.201	6.3351	0.61844	1.391	14.426	4.3517	5.5801	7.4146	0.47008	0	5.806	2.0249	0.81007	0.083157	0.67795	0.51525	0.17121
chr1	242153255	242153755	0	MAP1LC3C	8.1119	0.19024	0.16864	3.2608	4.729	16.9041	19.26	3.5239	3.0415	0	0.06995	0	0.10238	0.13824	1.3119	2.586	0.83157	1.179	2.9788	1.1795
chr1	242161596	242162096	0	MAP1LC3C	13.5199	11.5666	4.5195	10.9236	1.7176	0.82459	9.737	9.6357	4.5389	1.3286	6.1556	0.47008	4.4022	0.13824	3.2227	0.84123	3.7005	2.0044	6.6339	7.4763
chr1	242363343	242363843	0	NA	10.535	7.4574	13.3561	9.0487	3.4575	56.6905	2.782	19.1062	18.1556	0	0.1399	31.9657	6.5521	16.0357	20.5913	15.8276	7.9831	11.2894	23.6211	32.8538
chr1	244090098	244090598	0	LOC339529	1.7909	1.2175	6.5431	9.2933	7.7627	0.41229	15.943	8.6446	0.14038	1.3286	13.5702	1.4103	2.457	1.5897	3.3939	0.74776	0	0.1179	1.7551	1.0653
chr1	244107736	244108236	0	NA	8.428	1.9405	6.7792	0.16304	3.4352	0	0.107	11.0673	0.093586	0.26572	3.3576	0	0	1.728	1.9964	0.09347	3.6589	1.3559	9.7254	11.7947
chr1	244327069	244327569	0	NA	5.8996	2.9678	6.2396	1.7119	8.075	4.9475	14.017	10.9571	15.7224	2.6572	10.7023	0	0.30713	6.1516	4.5632	0.68545	0.16631	1.297	3.5263	6.5251
chr1	244402637	244403137	1	NA	61.2434	43.1846	39.0902	8.8857	46.2865	61.638	4.815	29.5127	54.1392	11.4259	8.9535	9.8718	43.6126	43.8907	62.2872	39.1328	39.4166	36.0789	52.5397	40.1018
chr1	244898661	244899161	0	NA	106.7546	187.9196	84.7235	80.3785	37.6091	48.6508	61.097	78.5721	70.5167	67.7584	65.1929	81.7945	77.8065	65.9398	169.1794	36.8272	55.1749	37.9948	145.0275	128.0101
chr1	245802956	245803456	0	NA	2.1772	4.9082	1.1805	0.32608	3.4352	13.1934	2.247	17.7847	8.1887	5.5801	12.0313	0	0	0	9.4971	0.7166	0.083157	0	0	0.019024
chr1	246164339	246164839	0	NA	11.3427	14.23	4.081	16.0594	5.309	14.4303	17.227	17.7296	19.3254	5.5801	15.179	61.5809	41.1555	48.2453	21.9888	18.1955	14.0536	19.3364	13.0584	13.697
chr1	246378261	246378761	0	NA	8.0417	2.0165	2.4284	2.038	2.4091	22.4701	0.535	0.055061	13.8974	28.6977	8.254	0.47008	0	1.4515	5.0765	0.7166	3.4926	0.619	1.433	0.89411
chr1	246772090	246772590	0	NA	18.0499	7.6477	4.8905	14.3475	8.365	1.0307	4.601	8.2592	16.6582	1.86	12.3811	0	4.2998	7.2575	3.2513	3.4272	0.95631	1.9749	2.8822	2.9677
chr1	246862364	246862864	0	NA	13.9413	9.474	5.2278	0.24456	4.3275	17.3164	2.782	6.2219	0.60831	1.0629	3.2876	0.47008	9.0092	1.5897	2.1105	1.3397	4.4489	3.1245	1.5458	6.5822
chr1	247112478	247112978	0	NA	9.7975	11.2622	11.1638	2.1195	6.2459	17.7287	5.029	7.3231	5.428	0.79716	3.0778	9.8718	2.3547	2.9721	15.5148	2.1498	1.1642	1.9749	14.9584	36.221
chr1	247267256	247267756	0	ZNF669	15.8376	4.4516	3.2041	3.7499	7.7404	5.1537	6.955	4.7352	6.4574	17.8032	3.3576	1.4103	6.6545	0.13824	1.3404	1.4332	7.1931	3.773	3.3169	5.7261
chr1	247535933	247536433	0	NA	6.7775	1.1034	6.4757	0.08152	2.0745	12.9873	6.848	1.1563	8.1887	16.7403	3.3576	0.47008	4.4022	0	1.2549	3.3649	0.91473	4.952	4.8466	5.4408
chr1	247758975	247759475	0	OR2G2	14.4329	5.8594	3.5751	0.57064	2.2753	0.61844	5.029	12.9944	4.1178	0.53144	3.5674	0	0	7.2575	8.2137	2.6795	0	0.088429	1.111	1.1985
chr1	249115217	249115717	0	SH3BP5L	3.2658	3.2721	2.3947	0.24456	5.4428	0.41229	0.107	5.9466	0.60831	5.8458	3.0078	0.47008	4.5046	1.4515	3.2798	2.7106	1.0395	0.14738	0.91779	1.9404
chr1	249167855	249168355	0	NA	29.6384	13.9637	9.4774	7.9074	10.4172	0.61844	2.354	12.4438	22.6945	36.1378	6.4354	21.1538	7.1664	1.4515	3.9928	3.3026	14.5525	8.1944	6.1186	15.3901
chr1	249168213	249168713	0	NA	12.642	8.4467	8.7691	3.2608	5.3759	0	0	2.2024	13.102	16.4746	1.399	0	4.0951	0	1.1408	7.4776	3.3263	11.201	3.8644	8.3894
chr1	249200365	249200865	1	PGBD2	3.1605	6.1257	6.813	5.3803	9.5473	17.5225	5.136	2.7531	22.2266	85.5616	6.5053	0	0	4.5619	1.9679	4.2062	3.2016	4.4509	8.55	10.5962
chr10	369886	370386	0	NA	0.98327	2.7014	5.2615	5.4618	8.2312	4.5352	0.535	9.3053	0.18717	0.53144	10.9121	0	4.2998	0	5.105	0.96586	0.91473	2.5644	1.111	2.0926
chr10	419431	419931	0	NA	1.1237	9.0555	3.339	14.0214	6.5136	0	0.107	10.847	2.0589	11.4259	0.20985	10.3418	0.10238	0.069119	2.909	8.4123	8.2326	9.6682	5.1203	1.0463
chr10	2154186	2154686	0	NA	8.8494	1.7122	4.2834	3.9945	10.3726	4.5352	0.428	20.3175	2.0121	1.0629	6.5053	9.8718	2.1499	4.4928	4.991	0	1.081	1.8865	1.7551	2.8345
chr10	2159826	2160326	0	NA	6.3912	5.0984	1.4503	5.3803	9.1011	0.20615	2.247	15.4721	0.42113	1.0629	1.5389	19.7435	12.8995	14.5842	3.1942	12.5873	4.4489	1.916	13.7508	9.9113
chr10	3137460	3137960	0	PFKP	6.637	5.2506	14.0644	7.8259	9.4134	8.8643	4.494	2.7531	0.60831	0	23.1533	0.47008	0	0.20736	3.3083	6.7298	8.2742	8.3123	0.86949	3.0438
chr10	3149416	3149916	0	PFKP	0.87792	3.3482	12.007	3.7499	8.8335	4.5352	0	13.1596	1.123	0	4.8965	19.7435	2.457	0	1.2549	0.09347	1.8295	1.238	1.433	3.8238
chr10	3495093	3495593	0	NA	9.938	3.4243	1.9562	0.73368	9.235	0.41229	0.428	7.3231	4.4453	0	12.3811	0	0.10238	0	1.3975	0.15578	1.8295	1.9454	0.95	0.24731
chr10	3932018	3932518	0	NA	1.0184	12.4417	4.7218	2.1195	8.075	1.0307	4.708	6.9377	1.4038	7.4401	1.8187	0.47008	0	2.903	2.1105	1.4644	1.7879	0.67795	1.7551	2.2448
chr10	4396051	4396551	0	NA	8.5685	9.2837	10.3206	12.554	4.6621	0	15.836	4.3498	7.2061	0	3.2876	0	2.2523	1.7971	2.3671	1.5267	1.871	0.17686	0.080508	0.7229
chr10	4705215	4705715	0	LINC00705	10.1838	5.4789	12.2768	12.9616	18.6707	12.9873	7.597	30.8892	8.2355	6.3773	27.5601	19.7435	0.20475	5.9443	4.5061	7.8515	4.6152	0.17686	1.0466	2.0736
chr10	4713550	4714050	0	LINC00704	1.9314	4.5277	13.491	3.7499	8.365	0.20615	0.428	25.8787	4.0242	23.9147	32.5965	11.282	2.3547	6.0134	8.6985	0.77892	3.7005	0.029476	0.83729	1.3317
chr10	4768177	4768677	0	NA	12.3962	1.2175	17.7744	12.391	4.9298	0.61844	2.782	14.5361	13.2423	13.0202	3.6374	0	0	1.5206	2.6809	0.74776	1.871	1.3264	0	0
chr10	5027221	5027721	1	NA	37.5748	3.3482	100.6766	0.24456	1.1823	4.5352	9.309	19.4916	0	0.26572	4.4768	0	0.10238	0	3.1087	0.7166	4.4073	0.088429	2.061	4.3945
chr10	5062287	5062787	0	AKR1C2	13.4146	1.0273	30.4897	1.7119	1.0261	0.61844	0.535	5.2859	2.1057	0	1.5389	0	0	4.3545	3.2227	0.81007	0.041579	1.3264	0.70847	0.79899
chr10	5113848	5114348	0	NA	11.5885	1.2175	30.6583	3.6684	4.1491	13.1934	2.782	16.8487	3.3223	0	4.5467	0	0.10238	0.069119	4.1924	3.3961	2.7858	3.154	1.4008	0.47559
chr10	5135416	5135916	0	AKR1C3	2.7742	1.9405	45.3972	5.7879	1.1823	13.3996	0	5.2308	1.123	0.26572	3.4975	0	0.30713	0.069119	0.79855	1.4332	1.9958	0.67795	0.37034	0.057071
chr10	6130610	6131110	0	RBM17	12.958	6.316	6.0709	11.4943	6.4466	5.566	18.832	10.792	13.102	22.5861	6.0157	0.47008	0.81902	2.9721	2.6238	4.1127	9.1889	7.5459	6.4568	9.3406
chr10	6205658	6206158	0	NA	7.6554	9.3979	8.9715	4.4021	2.6545	0.82459	14.338	6.9377	0.37434	0	10.8422	0	6.5521	0.20736	3.3368	1.4955	2.0374	3.2719	3.2203	4.014
chr10	6244544	6245044	0	PFKFB3	7.831	0.53267	15.6158	11.4943	9.235	0.61844	5.243	15.5823	14.0378	22.5861	3.4275	0	2.3547	5.9443	0.79855	2.2744	2.9105	5.7773	8.1957	23.9698
chr10	6281234	6281734	0	NA	2.7391	7.7999	8.3981	3.6684	5.889	22.2639	0.428	10.847	8.2355	22.5861	14.1298	0	2.2523	4.5619	3.9072	8.7862	5.3637	10.0219	2.0449	4.4135
chr10	6317268	6317768	0	NA	4.6003	6.8487	6.2059	7.2553	8.0304	0.61844	11.342	11.7831	7.4868	6.3773	20.0755	0	4.5046	2.9721	5.3047	0.77892	0.16631	1.3264	2.5441	0.11414
chr10	6321355	6321855	0	NA	3.8277	4.3755	27.0494	8.8857	7.0935	0.41229	0.107	17.6746	3.3691	0	0.4197	0	0.40951	7.4649	4.991	1.7136	0.91473	0.70743	3.2042	0.6468
chr10	6333066	6333566	0	NA	10.4648	5.7833	29.7814	7.2553	2.9891	8.8643	0.321	7.1579	3.4159	17.2717	4.8265	0	0	1.5206	0.91263	0.65429	0	0.67795	0.048305	0.81802
chr10	7860051	7860551	0	TAF3	5.5133	11.6427	9.2076	14.592	3.5691	5.1537	7.276	8.3693	10.4816	22.5861	3.2177	0.47008	4.4022	5.9443	2.3101	6.6987	11.9331	9.1081	9.6932	10.1396
chr10	8744813	8745313	0	NA	8.3929	0.22829	21.282	12.3095	3.056	0.41229	9.416	15.4171	5.194	0.53144	0.2798	0	15.0494	11.9576	0.22816	3.4584	2.0374	5.0994	1.4008	4.3184
chr10	9867317	9867817	0	NA	5.3728	1.8263	3.0017	7.0922	21.5929	17.5225	4.815	3.4688	14.8333	0	0	0.47008	28.1537	27.8551	2.6809	9.2535	1.9542	6.2784	48.3049	36.7346
chr10	11113573	11114073	0	NA	3.0903	3.3863	9.0052	12.1464	5.3982	4.3291	4.922	6.9927	9.9201	13.0202	3.0078	20.2136	4.607	11.6812	15.8285	38.9458	20.4983	13.2938	20.0627	12.6317
chr10	11727269	11727769	0	NA	2.0368	7.876	3.6763	16.1409	11.0864	9.2766	7.169	11.1223	1.3102	5.5801	9.5831	9.8718	0.20475	8.7781	4.5346	1.4644	1.2058	0.85481	1.0627	2.0165
chr10	11917676	11918176	0	NA	5.9698	2.0165	15.2448	5.5433	12.4695	0.82459	18.832	9.3053	0.32755	0.79716	0.20985	30.0853	0.51188	11.8194	4.4776	0.81007	0.37421	3.2719	2.6568	8.6558
chr10	12110303	12110803	0	DHTKD1	3.1956	6.7345	7.42	8.8857	7.785	0.61844	7.597	6.4421	0.37434	0.26572	1.8187	10.3418	2.6618	0.20736	0.96967	3.4584	5.5715	0.88429	3.6873	5.2315
chr10	12375419	12375919	0	NA	3.9331	7.5716	13.862	10.7606	9.235	4.3291	12.626	6.1118	1.2166	5.5801	1.9586	0	8.8044	3.2486	2.196	3.5519	2.0374	4.9815	2.9305	4.014
chr10	12741224	12741724	0	NA	0.070233	1.2936	9.0727	2.1195	5.6659	0.20615	0.321	18.005	1.0294	0	3.0778	0	2.1499	1.5897	1.4545	0.7166	1.9126	0.67795	0.33813	0.83704
chr10	12749513	12750013	0	NA	2.3177	8.4847	14.9076	3.5053	7.7404	0	7.169	10.1312	3.3691	0	9.723	0	0.40951	4.7001	5.0195	2.1498	1.9126	1.2675	2.9627	3.4623
chr10	12762318	12762818	0	MIR548Q	4.9163	10.8057	4.452	16.8746	8.2981	0.61844	17.12	8.3693	0	34.2778	1.9586	0	4.5046	13.7547	1.5401	7.6957	7.4842	6.1605	2.1415	1.2746
chr10	12976754	12977254	0	NA	2.4582	6.7345	7.4538	6.9292	2.6322	0.41229	9.309	4.9555	3.0415	1.5943	4.9664	0	0.10238	4.4928	5.1621	2.0252	0.95631	0.029476	0.69237	2.9106
chr10	13116844	13117344	0	NA	1.7207	10.0447	8.2632	9.1302	6.3574	4.5352	16.05	0	8.1887	0	3.0078	0	0.20475	4.5619	2.0534	5.3901	5.3221	4.3625	5.5068	8.9221
chr10	13628661	13629161	0	PRPF18	1.4749	13.3929	6.307	8.2335	7.5174	4.5352	0.321	6.0017	4.2581	5.8458	7.7644	9.8718	15.3565	2.9721	4.4491	13.3662	17.0888	15.6224	8.3568	11.8898
chr10	13754913	13755413	0	FRMD4A	3.2307	4.4136	6.1047	10.516	9.3242	9.2766	2.782	6.0567	7.1593	12.4888	13.7801	21.1538	6.4497	1.8662	7.4722	0.031157	1.871	1.916	2.1254	0.095118
chr10	13800292	13800792	0	NA	24.4061	27.3185	24.9583	26.4124	51.4839	44.1155	12.305	34.303	15.2544	0	34.1354	10.3418	24.161	45.2731	37.5035	65.2109	58.2933	72.0104	51.0422	45.9801
chr10	13908144	13908644	0	NA	2.5284	3.6146	1.113	3.8314	11.7333	8.8643	9.523	3.9644	1.0762	0.79716	21.0548	0	2.1499	7.3266	3.3083	0.77892	0.95631	0.029476	2.7695	10.5581
chr10	13923939	13924439	0	NA	1.1237	0.34243	0.77573	3.5869	14.3878	0.20615	2.996	8.5345	0.14038	0	12.521	0	5.0165	1.7971	0.82707	0.81007	0.91473	0.088429	6.8593	6.2968
chr10	14227362	14227862	1	NA	16.6453	6.0116	0.067455	2.1195	59.6259	35.045	21.293	3.9093	18.0152	6.3773	61.5556	19.7435	2.7642	3.0412	1.483	0.84123	2.2453	1.916	3.172	11.5283
chr10	14438262	14438762	0	NA	4.6003	2.7775	0.20236	0.57064	9.6588	0.41229	12.519	17.8948	3.0415	0.53144	1.7487	1.4103	0.30713	3.3868	1.4545	0.24925	3.5342	2.0044	0.16102	2.9867
chr10	14439061	14439561	0	NA	1.4749	3.4243	1.3491	2.038	12.4248	4.1229	17.12	23.2358	0	5.3144	2.798	0	0	4.2854	1.2549	0	0	0	1.2881	2.3399
chr10	14446855	14447355	0	NA	0.4214	2.5492	1.5515	1.875	17.3992	0.41229	0.856	19.7669	2.1993	0.53144	10.3525	30.5554	6.7569	4.4928	4.2209	0.031157	1.1642	0.619	2.4152	0.36145
chr10	14784929	14785429	0	NA	15.1704	0.91315	29.5116	0.16304	2.4537	13.1934	0.535	11.6179	11.4642	50.2209	3.1477	0	0.10238	0	6.8162	0.81007	2.7858	2.0339	0.080508	0.057071
chr10	15001657	15002157	0	MEIG1	5.6187	10.8057	9.8484	16.8746	3.1452	0	12.198	9.5806	3.5095	1.0629	10.4225	0.94017	6.5521	4.7001	3.2798	4.3619	8.0663	9.6977	9.7737	24.6546
chr10	15165795	15166295	0	NA	6.321	12.4798	3.71	23.0701	1.2046	8.8643	14.445	12.8843	0.37434	0	9.0934	9.8718	17.5065	36.9097	14.374	36.2041	56.4223	56.1522	2.5763	1.9024
chr10	15242587	15243087	0	NA	0.52675	5.6311	7.3863	0.16304	6.4243	4.3291	18.725	6.2219	5.0068	28.1662	18.047	0	2.1499	3.0412	3.7931	5.3278	1.871	1.9454	0.54746	0.057071
chr10	15376220	15376720	0	NA	9.2357	6.9248	2.9343	0.16304	7.0935	4.5352	0.535	4.7903	5.0068	27.9005	6.1556	0	0.20475	0.27648	2.0249	1.3397	0.083157	3.8319	1.4169	2.8345
chr10	16238804	16239304	0	NA	10.9915	18.7577	16.7626	12.3095	6.5136	0	14.445	8.5345	10.0604	0	3.6374	49.3588	10.7496	13.34	33.5393	11.1852	9.8542	15.5929	97.9141	97.2108
chr10	16423092	16423592	0	NA	4.214	5.0984	6.9141	0.48912	4.6844	0	4.708	3.7992	3.0415	0.53144	4.4768	0.47008	0	2.903	1.5401	2.6483	1.7463	0	3.0754	0.41852
chr10	16478822	16479322	0	PTER	9.2708	2.7775	8.9041	9.6193	2.3422	0	18.404	1.4866	10.0136	5.5801	3.1477	0	2.3547	8.7781	2.7094	2.7418	9.0642	3.8319	5.3618	9.7401
chr10	16933779	16934279	1	NA	34.4845	55.322	0.94437	3.7499	13.7633	4.7414	3.424	50.3258	5.428	16.7403	14.9692	0.47008	2.2523	0.27648	2.2245	0.7166	0.041579	1.297	1.1271	2.0355
chr10	17007990	17008490	0	NA	4.7407	3.6526	1.1467	5.2988	8.7665	0.61844	9.416	6.0567	3.4627	13.8174	11.9614	1.4103	0.30713	0.069119	2.3386	1.3709	0.16631	0.64848	3.5585	0.55169
chr10	17280041	17280541	1	VIM-AS1	26.9696	1.9785	6.2059	5.3803	13.4733	1.443	23.005	17.2341	29.2455	45.7037	36.7934	71.4527	0.10238	1.728	3.9642	0.74776	0.083157	0	0.69237	0.87509
chr10	17280511	17281011	0	VIM-AS1	12.045	2.359	4.7218	3.5869	10.5511	8.2459	24.075	19.822	23.4432	15.9432	7.0649	37.6067	0	2.7648	3.4794	0.62313	0.083157	0	0	1.1414
chr10	17289257	17289757	0	NA	23.9495	27.8512	30.9956	19.2387	11.1757	9.0705	9.416	26.154	5.428	2.9229	28.3295	10.8119	73.4043	40.7804	52.3053	20.1584	24.7393	17.0372	32.4126	22.6572
chr10	17289815	17290315	0	NA	2.8444	3.8429	12.3443	6.5216	4.5952	0	6.42	2.2024	5.6619	0	5.596	0	0	0	5.818	4.9851	4.1579	2.9476	2.689	4.2042
chr10	21483595	21484095	0	NA	5.5835	6.1257	12.6141	6.114	1.2492	0.20615	7.383	2.6429	0.37434	1.0629	8.8836	0.47008	0.10238	0.069119	0.85559	3.0534	3.95	1.4443	0.048305	0.43754
chr10	21567651	21568151	0	NA	10.7457	9.9686	9.9159	7.3368	5.4205	4.5352	9.523	4.1846	7.8612	0	0.34975	29.6153	4.2998	5.8751	0.82707	2.7729	4.5737	3.9793	8.0025	10.1016
chr10	21574525	21575025	0	NA	8.4982	3.5004	1.7876	0.89672	7.7404	12.9873	0.749	5.9466	1.2166	11.1602	6.0856	0	2.2523	6.0134	2.5953	0.15578	2.661	1.3559	1.3686	4.4706
chr10	21581594	21582094	0	NA	19.8058	14.7627	10.5904	0.16304	9.2796	0.61844	5.564	15.8576	15.0673	0	12.3811	1.8803	2.1499	2.9721	2.1675	3.4584	1.871	1.9749	3.9127	3.5955
chr10	21604231	21604731	0	NA	5.3377	4.6419	9.41	2.2826	8.6327	4.3291	7.169	24.0617	4.3049	6.643	3.2876	0	7.064	6.6355	2.8805	2.181	0.29105	1.4443	6.1025	1.6931
chr10	21716617	21717117	1	NA	46.5647	48.5874	37.2689	35.0535	12.0679	8.6582	9.416	72.4052	13.0552	0	38.5422	0.47008	49.6528	78.6577	65.0821	53.1844	36.8803	40.4413	65.5498	65.194
chr10	22013567	22014067	0	NA	21.9479	10.9579	11.5348	10.4345	5.4428	1.2369	18.725	11.7831	11.6046	5.8458	14.9692	40.8973	4.2998	1.5206	3.9357	3.3961	4.4489	3.8909	2.4152	6.5822
chr10	22518280	22518780	0	NA	7.6554	10.1208	15.6496	5.3803	9.3688	0	22.898	5.9466	11.2771	1.0629	6.0157	20.2136	4.607	5.8751	3.1942	8.9108	16.1741	5.0699	4.6212	15.3901
chr10	22716840	22717340	0	LOC100499489	6.5668	15.0671	5.3289	10.8421	7.0043	4.9475	2.889	11.0673	6.4106	34.2778	7.7644	19.7435	2.2523	3.3868	2.196	8.2877	10.6857	0.88429	0.48305	3.3862
chr10	22909402	22909902	0	NA	2.7742	4.5658	3.9461	0.4076	7.3389	5.1537	6.848	13.0495	6.2702	28.432	16.578	1.8803	0.30713	1.728	3.9642	4.4242	1.2889	0.97271	1.1593	1.5029
chr10	23447087	23447587	0	NA	2.4933	12.1373	6.5094	0.32608	3.4575	4.3291	5.136	2.5879	3.2755	17.2717	3.2177	1.8803	7.064	4.631	2.6238	5.4836	4.5321	6.9564	4.3152	8.6367
chr10	24544856	24545356	0	NA	8.9196	5.9355	7.42	34.972	3.5691	4.3291	9.63	1.4316	5.2408	0.53144	6.2255	0.94017	51.8027	38.4994	8.7271	125.1564	117.7093	106.5859	29.3211	16.2462
chr10	24577680	24578180	0	NA	20.789	17.3119	19.7306	19.5647	4.7736	9.6889	11.77	12.9393	0.046793	0	15.179	0	8.9068	16.243	59.5778	20.688	29.0635	28.9751	25.2635	19.4992
chr10	25045155	25045655	0	NA	12.3962	15.7519	15.9531	3.7499	7.785	22.6762	11.342	7.213	13.8974	11.1602	12.451	9.8718	55.8978	32.0022	33.7104	23.0871	22.7436	19.8964	42.0897	27.375
chr10	25138455	25138955	0	NA	14.3276	1.2175	14.0306	4.076	3.1006	0	11.449	0.38543	5.5683	5.8458	0.4197	0	0.20475	3.0412	2.0249	6.8545	4.6984	2.5644	0.41864	1.7882
chr10	25191017	25191517	0	NA	12.7825	6.8106	7.42	1.9565	3.8814	0.61844	2.782	7.4332	4.1178	0	7.6944	10.3418	4.5046	3.0412	2.6809	2.6483	2.7026	0.029476	0.40254	0.13317
chr10	25357085	25357585	1	ENKUR	3.8979	4.9463	0.87691	2.038	14.5217	8.6582	4.708	0.27531	27.093	95.3932	87.8566	21.1538	19.6564	145.5652	4.392	4.0192	2.7442	1.2675	44.7948	13.678
chr10	26712558	26713058	0	NA	6.8126	2.8156	10.523	3.6684	3.8591	4.3291	7.062	7.213	1.0294	0.79716	1.8187	9.8718	0	0.13824	5.0765	1.3397	0.12474	1.3264	3.8322	0.38047
chr10	26776311	26776811	0	NA	5.0217	4.5658	13.2886	3.5053	7.0489	0	11.77	8.6996	1.1698	0.53144	8.9535	9.8718	2.1499	7.4649	2.1105	1.4332	0.083157	0.64848	1.4491	0.58973
chr10	26845949	26846449	0	NA	4.8812	6.1638	1.4503	4.076	4.4167	4.3291	18.939	9.4154	5.1004	33.7463	4.9664	0	0.10238	4.7001	3.9072	2.181	6.3615	2.7413	1.5136	1.4268
chr10	28154124	28154624	0	NA	0.24582	6.1257	0.84319	7.3368	11.3987	0	11.663	21.0884	2.1993	0.53144	4.4068	0	8.5997	1.5897	5.9036	29.7546	28.2319	47.3683	1.0788	6.2017
chr10	29258680	29259180	0	NA	2.423	6.0496	12.6478	2.038	4.8852	4.7414	7.062	3.7992	3.5095	0.26572	4.8265	0	4.5046	11.6812	11.8642	12.0576	9.2305	10.7588	6.5534	10.5771
chr10	29381072	29381572	0	NA	2.423	4.4897	7.3863	10.9236	2.0522	4.7414	4.708	8.4243	3.9774	0.53144	1.6788	0	9.0092	7.534	21.3328	20.688	25.6125	24.3768	12.7686	5.4598
chr10	29760313	29760813	0	NA	5.5133	3.4624	3.8112	7.0922	4.6398	4.5352	5.671	14.426	7.0657	12.2231	4.5467	0	0.10238	4.5619	3.9928	2.1498	0.37421	1.4149	1.3042	4.6418
chr10	29824167	29824667	0	MIR604	5.0919	4.3375	4.5532	5.2988	4.7736	4.5352	7.276	10.5167	16.1435	16.7403	3.0778	0.94017	2.6618	3.1795	2.2531	3.4584	0.083157	0.088429	3.9127	4.5847
chr10	29865378	29865878	0	NA	3.02	12.8222	3.2378	3.7499	6.0897	4.3291	12.519	3.7992	2.2928	6.643	9.1634	10.8119	4.2998	0.13824	14.6592	0	1.7879	0.70743	6.5212	1.617
chr10	29947837	29948337	0	NA	9.4464	15.9802	6.2733	7.6629	15.1686	0.82459	18.297	13.9855	3.6498	28.1662	34.9748	0	6.6545	11.8885	2.0249	2.7418	2.7858	1.297	4.8949	1.1224
chr10	30092649	30093149	0	NA	5.5835	6.1257	7.0153	5.8694	7.6958	0.20615	1.07	9.966	1.2634	0	5.4561	0.47008	0.51188	2.0045	5.2191	0.87239	1.58	2.8002	1.0144	3.2911
chr10	30246771	30247271	0	NA	4.0033	1.0273	0.13491	14.3475	12.1795	0.61844	18.618	14.481	0.42113	11.1602	4.6167	0.47008	2.3547	1.9353	1.5686	0.81007	1.0395	3.2719	1.739	1.5029
chr10	30518982	30519482	0	NA	2.4933	8.7511	10.1182	19.7278	13.6071	4.9475	20.544	6.277	12.1661	1.0629	10.4924	0.47008	56.1026	38.0156	24.6981	42.4042	26.5272	25.7032	12.8974	9.7401
chr10	30971305	30971805	0	SVILP1	2.6689	2.6253	6.5431	2.201	3.926	0.20615	7.169	8.3142	1.1698	0	7.6245	0	2.1499	4.5619	0.68447	1.3709	1.9126	0	1.0144	0.3995
chr10	31372597	31373097	0	NA	10.0434	4.4136	2.6307	0.57064	6.7366	21.6455	7.169	4.7903	3.0415	0	3.2876	0	13.0019	7.534	6.8162	6.0756	7.9	4.392	12.9296	9.2835
chr10	31583434	31583934	0	NA	4.53	8.4467	7.3526	3.4238	6.5805	4.9475	4.708	1.2113	1.1698	11.6916	3.2876	0	13.0019	5.806	26.2097	4.0192	3.5342	1.238	0.35424	1.2365
chr10	32034374	32034874	0	NA	3.2658	6.4301	1.5852	0.32608	8.2981	13.1934	16.264	2.4777	0.14038	0.26572	19.5159	0	2.5594	4.8383	3.8502	0.18694	1.7879	2.5055	1.0949	3.8618
chr10	32229661	32230161	0	NA	11.2373	23.5518	11.265	5.7064	10.3726	0.61844	5.885	9.6357	8.6099	0.26572	3.6374	0	0.20475	4.4236	2.1675	8.7239	5.5715	5.6005	1.7873	1.3126
chr10	32428208	32428708	0	NA	0.38628	9.2837	5.2278	18.9126	6.7366	0	9.737	1.5417	5.2408	7.4401	9.2333	0.47008	8.9068	6.1516	4.5917	2.7418	7.0684	8.8134	8.389	5.5359
chr10	32545577	32546077	0	NA	6.0752	4.9843	11.636	15.5703	2.4537	4.3291	9.416	0.055061	3.0883	0	10.4924	0	6.8593	3.0412	3.8502	2.7418	2.661	3.7435	1.1593	10.5771
chr10	33269368	33269868	0	NA	8.3929	4.4136	14.4691	4.076	13.9863	0	16.478	24.5572	6.1766	0	27.1404	0.47008	8.702	11.7503	4.0213	2.7418	7.2347	3.2424	7.2618	11.6615
chr10	33299107	33299607	0	NA	1.194	2.9678	45.2286	5.7064	6.112	5.1537	31.886	4.9004	2.0121	11.1602	8.5338	0	6.5521	11.7503	4.6487	2.8041	4.6568	6.4553	3.8	4.7749
chr10	33422896	33423396	0	NA	3.2307	5.9355	12.1082	2.3641	16.9977	0.20615	19.367	19.6568	1.357	5.5801	6.6452	0	4.9141	16.3122	1.4545	0.7166	7.0684	1.3264	1.7229	1.7121
chr10	33444914	33445414	0	NA	4.0735	5.4789	41.6872	7.9074	11.6664	0.61844	4.922	24.0066	0.37434	6.1115	7.9742	0	2.2523	1.5897	2.2245	4.1438	0.99789	2.0339	0.86949	0.28535
chr10	33526855	33527355	0	NA	1.7207	6.0877	6.0709	0.24456	8.1866	4.5352	14.124	11.2324	0.98265	0	16.7879	0.47008	2.5594	8.9164	1.4545	2.6795	2.7026	1.8865	1.1432	0
chr10	33553102	33553602	0	NA	4.8812	10.9198	9.1064	13.9399	16.797	0.41229	14.124	19.9872	0.32755	0	1.6788	0	10.9543	3.3868	2.6238	7.4464	6.611	4.4509	1.0788	1.7692
chr10	33654808	33655308	0	NA	2.4582	5.7072	1.6864	0.08152	6.982	0.20615	8.239	5.0656	6.0363	0	24.8321	0.47008	0.30713	6.4972	0.37076	2.0875	0.95631	0.20633	0.86949	0.19024
chr10	33993325	33993825	1	NA	14.6788	15.3714	56.561	6.114	67.1879	13.8119	18.404	55.6667	9.2182	0	28.4694	0	20.1683	26.5418	51.5352	16.0457	18.6688	11.2304	20.7711	31.6363
chr10	34413552	34414052	0	NA	4.1086	10.0827	10.6916	5.4618	2.9445	1.2369	23.112	3.9093	3.9774	0	6.3654	0.94017	4.4022	1.5206	3.2227	0.81007	0.91473	0.7369	1.3686	2.378
chr10	34987846	34988346	0	NA	0.87792	3.6146	12.6478	12.8801	6.5805	0.20615	7.276	15.6373	0.093586	0	4.8965	0	2.5594	4.7692	3.1087	10.9048	4.6984	11.3189	0.16102	2.416
chr10	35294760	35295260	0	NA	6.1805	2.7014	4.5532	7.0922	7.3835	0.61844	7.276	7.2681	4.1178	0.26572	18.3268	9.8718	2.1499	10.2297	3.3653	2.6483	0.87315	0.67795	1.3847	1.636
chr10	35379337	35379837	0	CUL2	3.8979	7.153	11.0289	3.9129	8.7442	1.0307	7.276	2.9733	1.5442	11.4259	4.7566	0	4.5046	7.6031	2.852	4.3308	3.6173	6.2784	1.3525	5.4027
chr10	35415605	35416105	0	CREM	2.8444	7.914	9.7472	2.201	3.8368	4.7414	12.305	9.8559	4.5857	28.9634	6.6452	0.47008	6.9616	3.2486	2.5953	4.9539	7.4842	6.6616	8.7593	10.2157
chr10	35484877	35485377	0	CREM	9.6571	9.2457	7.7911	2.038	5.1752	4.3291	0.535	1.3215	4.1178	13.8174	8.1841	0	2.1499	4.631	4.6202	4.767	6.2368	3.1245	2.7051	7.229
chr10	35852143	35852643	0	NA	4.0033	6.7345	6.6106	5.2988	3.0337	22.6762	9.309	7.1029	5.1004	22.3204	4.5467	0	2.1499	4.4236	4.1639	3.3649	2.661	5.7184	2.4475	0.85606
chr10	35924433	35924933	0	MIR4683	3.2658	5.3648	6.6106	2.201	6.3797	9.0705	5.029	6.0017	4.1178	0.26572	21.7543	20.2136	4.4022	1.5206	2.5383	3.3961	8.1078	1.9749	2.8017	4.0711
chr10	36109973	36110473	0	NA	3.8628	1.7883	12.3105	3.9945	4.9967	0.61844	0.856	10.5717	1.9653	0.79716	5.9457	0	23.7515	14.5842	12.5487	14.2386	10.561	14.4139	30.094	17.2544
chr10	38382954	38383454	0	ZNF37A	1.6505	9.0555	6.5431	7.4998	6.5136	4.5352	9.309	1.2664	8.0951	0.53144	3.4275	10.3418	4.607	3.1104	2.8235	4.6735	5.4052	3.8319	4.5085	2.5111
chr10	43048210	43048710	0	ZNF37BP	10.7106	5.3267	4.823	5.9509	5.309	0.61844	7.811	1.4316	8.2823	0	6.0157	0.94017	5.0165	1.7971	1.483	2.7418	0.20789	1.9749	3.6068	4.7749
chr10	43136210	43136710	0	ZNF33B	8.744	17.388	19.3596	19.1571	1.0707	0	4.601	30.2836	5.8959	5.5801	0.20985	0	2.1499	0.20736	17.6537	22.4016	14.8436	19.3069	22.9771	16.9881
chr10	43277938	43278438	0	BMS1	6.9531	7.7999	14.0644	4.5651	2.9668	8.8643	18.832	8.5345	7.3465	0	6.0157	0	11.8757	9.1929	5.2476	9.5028	7.2763	5.1289	9.7254	10.482
chr10	43916228	43916728	0	SNORD3J	2.423	2.9297	7.049	7.8259	6.8482	9.0705	12.412	12.1134	8.2355	0.53144	6.2255	0.47008	4.7093	7.534	2.2245	3.4272	7.3179	5.1583	8.1796	3.2721
chr10	43932113	43932613	0	ZNF487	8.744	9.2837	3.8112	8.9672	3.5022	4.3291	11.663	4.2397	1.1698	0	0.2798	0	2.8666	10.9208	2.909	5.3589	4.6984	7.1922	7.439	8.9792
chr10	43957044	43957544	0	NA	9.6571	6.5062	4.0473	0.97824	4.9744	0.20615	3.103	4.0195	2.1057	0.26572	0.20985	0	2.2523	0.069119	3.7646	2.0875	1.7879	0.67795	1.1593	4.4896
chr10	44408077	44408577	0	LINC00841	3.8628	6.0496	3.6426	8.9672	3.8591	0.20615	2.461	4.8454	4.1178	1.0629	7.4146	30.0853	30.5083	8.7781	20.192	25.7666	21.122	21.8713	14.7491	9.0172
chr10	44796377	44796877	0	C10orf142	3.9682	2.8156	2.9006	0.16304	1.4722	9.8951	14.338	24.8325	13.3359	22.3204	1.5389	0.47008	7.3711	22.3255	1.1408	10.2817	9.8542	8.0175	3.6551	6.0876
chr10	45503863	45504363	0	C10orf25	6.7775	2.7014	5.0254	2.038	7.1382	0	2.675	3.7441	8.1419	11.1602	1.6788	9.8718	4.4022	3.1104	4.6202	4.8293	3.6173	4.5688	1.0144	8.3894
chr10	45870124	45870624	0	ALOX5	6.2156	3.919	1.8213	0.32608	5.4875	0	2.782	0.27531	0.093586	6.3773	0	1.8803	6.9616	9.1237	4.4776	5.5459	3.6589	4.5983	6.5695	5.7832
chr10	45933755	45934255	1	NA	13.836	79.6727	85.1282	59.1833	46.7549	12.9873	32.528	0.38543	14.8333	5.5801	35.7442	1.4103	785.6407	318.2943	255.5373	180.7087	202.4051	186.0538	101.6175	24.978
chr10	46983525	46984025	0	GPRIN2	9.5868	10.3871	18.685	11.0052	10.6626	18.5533	10.486	13.0495	7.0657	0.79716	4.8265	10.8119	17.4041	10.437	7.1299	12.2134	8.7731	10.1103	5.3135	28.2501
chr10	48332065	48332565	0	LOC107001062	1.6154	5.4789	8.8029	33.5046	7.2497	0	7.276	13.2146	0	11.6916	0.06995	0	8.9068	3.0412	2.6238	12.7119	14.3447	9.0197	1.8678	2.1116
chr10	48342682	48343182	0	NA	18.3309	16.3226	25.498	57.716	22.039	22.2639	16.264	25.8787	4.3049	0.53144	4.8265	0	13.0019	30.689	34.5945	86.3351	98.2089	90.1382	20.5296	11.3571
chr10	49459517	49460017	0	FRMPD2	4.1789	19.8611	13.5247	23.0701	30.0249	0.41229	0.107	6.9927	0.28076	5.8458	2.0285	10.3418	26.4133	26.2653	33.2826	35.3317	51.2665	57.2723	63.0702	25.3395
chr10	49625344	49625844	0	NA	7.5852	4.718	10.2869	21.8473	6.5359	4.7414	5.243	3.634	8.1419	11.1602	7.5545	0	6.7569	10.3679	13.0621	71.8161	88.0637	72.423	11.9474	1.4458
chr10	49684360	49684860	0	NA	3.3712	12.4417	12.378	3.8314	7.6066	4.3291	4.922	10.6818	0.18717	0	1.6788	9.8718	18.0183	20.8049	16.5985	6.7922	8.8147	10.6999	102.487	42.4798
chr10	49797405	49797905	0	NA	7.6905	7.5716	3.2378	2.5271	13.0941	8.6582	2.889	15.5272	1.123	0	13.4303	0	9.0092	9.1237	5.818	11.9019	18.7936	17.391	18.1466	2.6253
chr10	49814848	49815348	0	ARHGAP22	1.7207	0.91315	0.16864	7.1737	19.1169	0.20615	2.247	2.3676	0.18717	0	16.0184	0	0.71664	4.4928	2.7094	0.09347	0.20789	0.14738	2.3991	1.3507
chr10	52499566	52500066	0	ASAH2B	9.6571	9.1696	4.4858	1.9565	5.8444	0	7.276	4.6802	11.9789	0.53144	5.0364	0	0.20475	0.13824	1.3119	4.6423	4.4073	4.392	2.4313	21.2494
chr10	54078824	54079324	0	DKK1	8.4631	3.919	40.8103	16.63	12.4248	0	23.968	17.6195	1.1698	0.26572	21.5444	0.94017	0	8.9164	3.5079	4.8604	9.1473	4.4804	0.09661	0.019024
chr10	54203226	54203726	1	NA	2.5635	8.4086	72.0419	23.4777	7.8743	17.7287	5.029	14.1507	11.6046	6.643	9.1634	30.0853	2.3547	50.8718	16.5985	52.4055	59.416	36.2557	0.38644	0.91313
chr10	54643783	54644283	0	NA	6.918	5.8594	2.9006	10.353	11.1311	4.5352	14.338	3.8543	2.9947	0.53144	1.5389	0.94017	4.607	4.5619	3.3083	6.1067	6.4863	5.7184	4.7017	15.1809
chr10	55379398	55379898	0	NA	30.6919	4.0711	9.3762	25.9233	15.6147	14.2242	20.972	64.4214	11.1367	1.0629	27.1404	9.8718	64.4975	56.9543	20.0209	65.6471	49.5618	42.8289	55.1964	52.6194
chr10	59383808	59384308	0	NA	7.0233	2.0165	17.5383	1.7934	11.2203	10.1012	4.922	15.362	5.0536	0	27.4902	0	13.0019	10.2988	9.7823	17.2296	21.9951	9.4029	5.7644	2.5301
chr10	59724184	59724684	0	NA	6.9882	3.9951	2.2597	7.2553	5.0859	0.41229	4.708	9.5256	0.046793	0	2.0285	19.7435	0.10238	1.4515	5.2762	0.68545	1.1226	0.619	1.3847	2.0355
chr10	59917040	59917540	0	NA	13.5199	1.9024	0.9781	0.4076	7.1158	4.5352	5.029	1.5417	7.0657	0	13.5702	0	2.3547	1.6589	0.85559	0.15578	1.1226	2.6234	0.37034	0.038047
chr10	59997198	59997698	0	NA	2.107	4.4136	8.668	3.7499	7.8743	5.3598	11.877	9.966	0.23396	0.53144	10.8422	0.47008	0.10238	4.5619	3.7931	1.3397	1.081	0.76638	0.67627	0
chr10	60174301	60174801	0	NA	9.025	4.6419	6.2396	0.24456	7.9635	4.7414	6.848	11.8381	2.2461	0	3.1477	0	2.2523	4.4928	2.9375	2.0563	2.8274	3.9793	1.8678	1.0273
chr10	60198042	60198542	0	NA	6.2508	2.7014	2.3609	8.8857	10.908	0.41229	11.877	21.3637	0.18717	0	0.20985	0	0.10238	1.4515	0.68447	1.4644	1.1226	1.3854	0.72457	1.3887
chr10	60228221	60228721	0	NA	1.6856	3.4624	37.134	1.9565	10.6403	0.61844	14.124	8.149	3.1819	0.53144	6.0856	39.487	0.10238	3.0412	1.426	1.4021	0.99789	0.64848	0.37034	0.47559
chr10	60275850	60276350	0	BICC1	2.4933	1.9024	9.8484	1.875	8.5435	0.61844	5.243	9.6907	0.23396	0	0.34975	1.4103	0	0.13824	2.909	0.09347	0.12474	0.058952	0.016102	0.019024
chr10	60541501	60542001	0	NA	4.9163	7.6096	12.6478	7.1737	2.3199	8.6582	13.803	1.3765	5.194	11.4259	9.2333	0.94017	2.1499	2.9721	6.9588	8.5992	4.6152	5.6005	2.4313	1.6741
chr10	60616202	60616702	0	NA	0.28093	1.0273	11.0626	1.7119	7.8297	0.41229	14.231	10.9021	1.2634	0	1.6088	0	6.7569	8.7781	2.2816	0.74776	1.9126	1.9749	1.739	3.7286
chr10	61000375	61000875	0	NA	10.9564	5.2506	8.0609	7.1737	2.1191	0	5.457	4.6802	8.2823	17.006	10.3525	20.2136	0	1.4515	5.2762	1.9629	3.5758	3.095	0.064407	6.0115
chr10	61096909	61097409	0	NA	10.1136	9.2076	12.378	12.6356	14.3209	13.3996	29.96	45.7006	25.0341	22.3204	3.0778	39.487	103.7078	90.4771	20.7054	61.3163	39.7908	65.2603	30.3194	8.2943
chr10	61725087	61725587	0	LINC01553	8.3578	11.6808	6.7118	17.9343	3.0337	9.0705	4.708	2.4227	0.14038	0	0.06995	0	17.1993	17.6254	5.5899	54.6488	57.337	56.0932	3.478	4.9271
chr10	62144366	62144866	0	ANK3	7.6203	2.7395	2.0574	7.0922	6.1567	9.6889	11.77	5.0106	3.1351	0.26572	2.2384	0	4.4022	5.9443	6.3884	1.4021	0.87315	1.8865	1.0788	0.15219
chr10	62188355	62188855	0	NA	20.0165	4.2233	15.5821	12.0649	13.6963	0.41229	7.383	13.2146	4.1178	0	8.9535	0.47008	2.2523	7.6722	21.7321	12.1199	14.1368	9.3734	2.6246	1.8453
chr10	62247800	62248300	0	NA	14.0115	7.914	26.0376	14.3475	11.9341	9.0705	6.848	32.8714	5.2408	11.1602	4.9664	0.47008	10.852	19.2152	21.1332	37.575	33.3461	38.0538	5.2008	4.0901
chr10	62254553	62255053	0	NA	16.1536	2.6253	6.0709	5.5433	8.3204	4.9475	12.198	6.4421	9.4053	0	5.1763	1.8803	0	13.1327	14.2029	10.0013	8.8978	6.9859	1.8034	0.83704
chr10	62520419	62520919	0	NA	13.2039	26.6337	23.8791	19.4017	7.1828	1.2369	20.758	10.5717	3.9774	5.8458	1.9586	0	8.5997	27.5786	33.14	121.4487	156.4607	131.4638	5.8127	4.033
chr10	62674394	62674894	0	NA	4.1789	4.2614	1.0118	2.201	3.6137	0.41229	17.013	19.1612	4.1646	0	3.5674	0.47008	0.20475	0.13824	0.48484	1.4021	1.0395	0.058952	0.43474	0.58973
chr10	63798299	63798799	0	NA	6.1805	5.8975	10.4218	3.7499	3.7698	0.82459	5.778	15.7475	10.3412	11.4259	4.7566	1.4103	2.2523	1.4515	5.7895	4.8916	6.3615	6.4553	2.1093	3.7286
chr10	64096091	64096591	0	NA	11.6587	24.3888	12.6141	5.3803	7.3166	4.5352	16.692	15.362	2.2928	0	0.20985	0	21.4992	20.6667	24.8978	34.9266	8.1494	8.6955	28.7736	22.9425
chr10	65389142	65389642	0	NA	7.4447	11.6047	10.3543	3.9945	3.3683	4.7414	17.12	7.6535	4.8664	1.0629	6.925	10.3418	4.8117	6.2899	7.4437	8.942	10.8936	9.0492	5.6356	20.7548
chr10	65467015	65467515	0	NA	12.1504	9.2837	3.1029	3.9129	9.6811	0.41229	14.445	6.2219	3.5562	0.53144	15.1091	9.8718	0.10238	0.27648	3.3368	8.0384	7.8584	6.2784	0.75678	0.87509
chr10	65471936	65472436	0	NA	18.682	17.0075	8.3307	1.9565	5.5767	13.6057	19.795	1.5417	10.2476	12.2231	5.0364	0.47008	8.8044	6.0825	7.1014	6.6052	9.8542	7.7228	3.0271	5.7261
chr10	67178964	67179464	0	NA	40.1734	12.1754	8.9378	43.287	23.8905	1.2369	16.478	11.1223	12.4937	0.26572	3.0078	9.8718	6.5521	27.6477	14.9444	16.7623	29.9782	47.4567	4.0898	3.0248
chr10	67374982	67375482	0	NA	9.2708	20.7743	15.0762	10.9236	6.0005	8.8643	7.276	35.9548	4.1178	0	0.48965	0	0.10238	4.4236	19.479	6.0756	5.4052	5.63	4.0415	14.5911
chr10	68386899	68387399	0	NA	1.0535	4.3375	3.7438	7.4183	4.5952	8.8643	2.889	7.3231	2.3396	1.0629	3.0078	0	6.6545	10.1605	2.6523	10.0013	9.0226	2.6529	3.3813	1.7882
chr10	68597725	68598225	0	NA	7.5852	5.9736	3.6088	8.9672	4.6621	4.5352	5.136	3.6891	2.1525	0.79716	0	0	2.2523	0.069119	2.8805	2.2433	1.7879	0.70743	0.80508	0.89411
chr10	69523912	69524412	0	NA	7.234	9.1696	13.12	14.5105	6.0897	0.20615	4.922	11.1774	8.1887	12.4888	8.324	19.7435	9.3163	3.456	3.2798	4.7358	6.7358	12.7632	1.7873	10.1396
chr10	69609669	69610169	0	NA	2.2123	2.0165	8.4993	9.3748	4.1267	0.41229	16.371	10.6268	4.1178	1.3286	7.7644	19.7435	0.30713	3.1795	2.139	3.4584	0.49894	0.38319	4.1381	4.3754
chr10	69644125	69644625	0	SIRT1	17.3476	14.4202	7.0153	12.391	7.2943	14.018	17.227	8.7547	6.2702	11.4259	3.2876	49.3588	4.5046	4.8383	4.1354	1.9317	3.7005	4.0972	6.6983	8.1421
chr10	69896075	69896575	0	NA	3.8628	8.7891	5.565	10.2715	6.0005	0.82459	9.523	8.6996	1.2634	0	15.5288	0.47008	0.10238	13.2709	5.1621	2.8041	1.081	2.0044	2.9305	1.6931
chr10	69913189	69913689	0	NA	30.2705	4.4516	16.1892	2.201	6.0451	5.7721	10.165	18.941	8.2355	0	6.5053	0	0.10238	16.243	5.5899	11.9953	12.8894	11.4957	5.6356	11.7756
chr10	70821106	70821606	0	NA	21.386	4.7941	3.8112	2.5271	9.1681	0	3.317	13.1596	3.1819	0	19.3061	0.47008	7.064	11.8194	3.8217	1.5267	4.5321	5.1289	1.4975	2.6823
chr10	70976842	70977342	0	HKDC1	3.3361	9.0555	4.4858	0.16304	10.2611	4.3291	7.597	10.792	0	0.26572	12.0313	0	0.10238	6.1516	3.2227	0.68545	0.95631	2.0339	0.46695	3.0248
chr10	71152243	71152743	0	NA	13.0283	5.0604	5.1266	5.5433	3.1006	0.41229	5.564	2.3676	2.3396	0	6.1556	20.2136	13.309	1.6589	2.1675	6.761	0.95631	9.963	7.3101	4.2042
chr10	71267535	71268035	0	NA	4.2491	5.8975	5.3627	9.1302	4.4613	9.2766	5.029	1.2113	6.9253	0	1.6088	10.3418	13.7185	1.6589	0.82707	4.0504	11.7252	2.1518	4.4924	5.4978
chr10	71599231	71599731	0	NA	1.7558	5.2126	3.6088	0.57064	6.5359	0.20615	7.169	0.055061	0	17.5375	6.0856	0	4.9141	6.1516	3.2798	0.12463	2.7442	1.9454	3.8483	2.3209
chr10	72124154	72124654	0	NA	9.9029	9.0555	3.1704	7.2553	3.5245	0.20615	7.276	1.5417	3.0415	0.79716	6.0856	9.8718	2.5594	5.9443	2.1105	4.2373	2.7442	8.9902	6.4568	5.4598
chr10	72137795	72138295	0	LRRC20	3.9331	9.3598	1.6526	3.7499	6.7143	0.41229	25.573	13.0495	0.98265	0.26572	4.8965	0	2.7642	6.1516	0.85559	1.4644	4.5737	1.2675	0.56356	0.53266
chr10	72338064	72338564	0	NA	3.301	24.9215	1.0118	9.1302	4.6175	8.6582	39.055	4.0195	0.14038	0.53144	1.7487	0	0.10238	4.3545	1.3975	1.5267	1.8295	1.9454	0.77288	0.095118
chr10	72416199	72416699	0	NA	1.0184	1.7883	0.13491	0.16304	6.7589	0.61844	4.815	1.2664	1.0762	0	13.5003	29.6153	2.7642	9.1237	4.6202	0.74776	1.8295	0	1.0627	0.95118
chr10	72424449	72424949	0	ADAMTS14	2.5284	3.5385	1.5515	3.5053	8.2981	8.6582	22.791	12.8843	4.4453	0	7.3447	0	8.702	7.3958	3.0516	0.77892	0	0.7369	0.82118	2.435
chr10	72977141	72977641	0	UNC5B-AS1	6.918	8.7891	7.42	19.3202	7.1828	0.61844	1.07	1.2664	3.2287	1.3286	0.2798	0	9.3163	12.0268	3.5365	10.6244	7.1931	8.8723	45.938	9.7591
chr10	73124443	73124943	0	NA	11.3778	6.9248	3.0692	8.7226	6.7143	0	5.35	6.332	0.093586	0	3.4275	0.47008	5.0165	3.1795	1.8253	2.1187	0.29105	0.088429	0.9339	2.5301
chr10	73272433	73272933	0	CDH23-AS1	2.3528	12.4417	1.484	38.2328	1.2269	4.3291	25.466	14.8665	0.37434	0	1.5389	0	24.161	24.8138	8.0426	11.5903	23.1593	31.3627	4.9915	0.62778
chr10	73526396	73526896	0	VSIR	6.9531	8.9794	12.8164	4.239	2.8999	8.8643	16.799	7.6535	1.1698	0	0.06995	0.94017	2.7642	3.5251	0.91263	1.5267	5.2805	1.3854	6.4246	0.60876
chr10	73620102	73620602	0	PSAP	13.0985	6.9628	10.5904	4.239	6.0228	0.20615	2.568	11.1223	5.2408	0.26572	15.179	19.7435	10.9543	1.6589	3.9642	5.4836	0.041579	3.3603	3.3491	4.3374
chr10	73627817	73628317	0	NA	6.3912	8.2184	3.0017	8.7226	4.439	4.3291	16.05	8.6446	11.0431	5.5801	1.4689	0	13.0019	4.4236	3.8502	3.3338	0.95631	1.2675	2.383	3.7096
chr10	73630950	73631450	0	NA	2.4582	6.0877	5.3627	7.2553	11.488	0	10.058	13.0495	0.046793	0	3.2177	0	0	3.1104	0.77003	2.6172	0.87315	0	0	2.3209
chr10	73690396	73690896	0	NA	9.5166	7.6477	12.4792	7.4183	5.8221	0.61844	2.568	21.1985	0.28076	11.4259	3.3576	0	2.3547	0.20736	12.8339	7.9761	7.0268	2.535	3.1881	3.2911
chr10	73939654	73940154	0	NA	14.3627	7.6096	8.4319	3.9945	6.402	9.2766	7.704	9.5806	0.32755	0.26572	4.6167	0	0	0.069119	14.6877	2.8664	1.7879	1.9454	1.8034	1.9594
chr10	73970937	73971437	0	ANAPC16	8.8143	10.8437	4.4858	5.7879	10.1942	4.5352	2.889	3.7992	0.14038	0	2.9379	0	0.20475	5.9443	3.7646	1.3709	0.99789	2.5939	1.0949	2.0165
chr10	74003794	74004294	0	NA	12.4313	4.5277	17.2685	14.429	4.4613	0.41229	11.449	19.9321	0.28076	5.8458	4.8965	29.6153	2.8666	3.2486	7.0159	1.3397	5.6131	3.3013	1.2076	0.97021
chr10	74020357	74020857	0	NA	13.3443	1.2556	15.1099	3.5869	5.0859	4.5352	3.103	12.4989	7.2997	16.7403	5.1063	10.3418	7.4735	6.2899	3.4794	2.181	2.8689	6.3963	9.5483	11.5473
chr10	74036055	74036555	1	DDIT4	94.8851	5.4028	29.208	12.9616	17.6446	0.61844	13.268	39.2034	6.7382	6.643	6.8551	22.564	2.457	1.7971	5.5614	1.4021	1.2474	2.3581	3.7356	2.6443
chr10	74045874	74046374	0	NA	1.1237	1.9024	9.6798	2.201	6.8036	4.7414	0.107	16.9588	0.093586	0	0.34975	0	4.607	4.4928	3.3368	0.18694	1.871	0.70743	1.4814	2.5111
chr10	74057860	74058360	1	NA	43.4393	22.905	70.9964	42.7979	32.9693	79.1605	17.013	74.1121	41.2244	12.4888	30.2881	33.3759	56.2049	53.1527	40.2414	59.4158	89.02	117.4627	77.6099	68.9036
chr10	74079247	74079747	0	NA	16.2239	3.8809	17.4371	2.5271	11.1088	13.3996	7.597	36.2852	5.2876	5.8458	16.1583	0.94017	2.6618	5.0457	2.3671	2.0563	1.9958	1.5328	5.378	7.0578
chr10	74094612	74095112	0	NA	27.2154	5.8975	5.2952	5.2988	6.5582	9.4828	26.322	26.5394	2.1993	0.26572	4.6866	10.3418	7.1664	19.6299	4.4206	1.4332	4.4489	1.9454	7.922	8.865
chr10	74114351	74114851	0	DNAJB12	9.4464	9.2076	11.1301	6.1955	8.8558	17.7287	2.461	6.4421	4.2581	1.3286	1.5389	0	6.9616	12.0959	3.8217	5.6705	12.0162	11.8789	7.4712	19.9748
chr10	74123866	74124366	0	DNAJB12	13.7657	5.7453	3.4402	3.9945	10.038	0.20615	5.029	9.6907	6.1299	6.1115	10.5624	20.2136	4.5046	4.7001	1.5115	4.767	1.9126	1.2675	6.344	7.0768
chr10	74327225	74327725	0	NA	6.918	4.5277	3.9124	8.7226	1.6061	10.1012	25.68	3.9093	4.4453	0	12.2412	0.47008	2.2523	1.5206	1.7397	1.3709	1.9126	1.3854	2.0771	0.19024
chr10	74436113	74436613	0	NA	8.428	0.98925	9.8822	2.201	6.9597	9.4828	0.642	9.4705	1.1698	1.0629	4.7566	0.94017	0.20475	2.9721	1.5971	3.9569	1.8295	1.3264	0.080508	1.2556
chr10	74927602	74928102	0	ECD	4.1438	5.2126	14.7052	14.7551	3.2345	4.7414	16.585	4.8454	15.1609	23.9147	12.521	0	5.0165	4.7692	3.9928	0.09347	5.0726	5.1583	6.2313	11.9088
chr10	75007003	75007503	0	DNAJC9	17.8041	10.7296	6.4082	12.7171	8.075	5.3598	26.857	12.0033	5.428	5.5801	11.1919	0	0	4.7001	3.5935	4.9851	15.0515	3.3013	4.7178	10.5962
chr10	75289161	75289661	0	NA	10.1136	7.876	0.9781	7.5813	3.7252	9.0705	9.416	3.8543	0.56151	1.0629	7.6245	0.47008	2.457	1.5206	2.196	4.7047	1.871	5.6594	4.7983	3.7096
chr10	75489966	75490466	0	BMS1P4	7.5501	10.8057	6.7455	12.8801	6.0228	18.141	11.984	7.4332	7.2061	11.6916	4.6167	0	2.1499	4.4236	3.3939	1.3397	4.4073	2.476	3.4135	5.7451
chr10	75503643	75504143	0	SEC24C	7.0233	9.474	2.6982	2.6902	5.3313	1.2369	9.309	4.5701	11.2771	0.53144	9.0934	1.8803	6.6545	4.4928	2.196	4.8916	10.0205	7.7817	6.1669	13.659
chr10	75571249	75571749	0	NDST2	12.3259	4.5658	8.0946	7.5813	1.6061	8.8643	18.725	8.6996	7.3465	22.8519	6.3654	10.3418	2.3547	4.5619	2.7664	1.5267	1.1642	1.3559	2.8983	12.3654
chr10	75647425	75647925	0	NA	19.8409	35.4989	27.2855	42.9609	24.6936	22.6762	19.902	43.278	14.3186	0	15.5987	39.9571	28.9727	54.3278	21.7036	46.143	53.3039	49.5495	8.7432	11.0718
chr10	75654294	75654794	0	NA	14.5032	4.3375	3.8449	5.4618	10.8634	0	19.688	12.0584	2.0589	2.1258	7.5545	0	4.7093	3.1795	3.8502	1.4644	5.821	0.14738	1.1271	0.15219
chr10	75666395	75666895	0	PLAU	10.9564	6.1257	8.297	7.5813	10.9526	9.2766	14.659	12.1685	6.9253	0	14.3396	0	4.2998	6.359	3.1942	4.0504	9.8126	5.0404	8.0508	10.9386
chr10	75725850	75726350	0	NA	10.9213	4.6799	5.936	0.57064	7.4058	0.20615	10.058	11.0122	1.3102	0.79716	5.4561	10.8119	2.1499	1.7971	1.7397	0.87239	0.041579	1.3559	8.0347	7.7616
chr10	75935862	75936362	0	ADK	4.4247	4.6038	7.6224	9.7008	3.7921	0.82459	23.647	3.9093	13.2891	27.9005	5.3162	0	6.8593	3.1795	5.0195	7.4153	5.7794	7.8701	7.4068	7.9519
chr10	75949615	75950115	0	NA	10.9564	3.5004	3.3053	24.5374	7.272	0.20615	11.77	4.9004	7.0189	0.26572	6.4354	0	2.3547	1.728	3.3939	10.8114	4.6984	8.2828	2.1093	4.9842
chr10	76559449	76559949	0	NA	22.3693	1.0273	2.3609	4.1575	9.3019	0.41229	16.05	2.3126	2.1057	11.1602	4.9664	0	0.10238	0.069119	2.5383	0.062313	0	0.64848	0.016102	0
chr10	76677182	76677682	0	LOC101929165	12.5718	5.2506	4.4858	9.0487	3.4575	0	4.708	13.49	2.48	0.26572	6.1556	0.47008	0	4.4928	3.9357	0.77892	0.041579	1.2675	2.383	3.3862
chr10	76901766	76902266	0	NA	6.7775	22.6386	5.1603	5.7879	2.0299	13.3996	2.461	1.2664	0.98265	0	1.6788	0	0.20475	1.4515	22.9014	3.9569	4.4073	1.2675	10.3212	11.4713
chr10	77840352	77840852	0	NA	2.3879	5.2887	3.71	3.7499	3.1899	4.7414	7.062	25.7686	1.2634	0	0.4197	0	2.2523	14.5842	6.417	2.7418	2.8274	3.1834	21.4635	6.8675
chr10	78017443	78017943	0	NA	1.0886	1.7122	0.80946	0.32608	18.5815	0.20615	9.737	16.7386	0	0	0.5596	0	4.2998	5.806	5.4758	3.3026	1.8295	2.5644	4.1059	4.4706
chr10	78057676	78058176	0	NA	1.0184	1.2556	0	2.201	6.0897	0.20615	5.778	10.9021	2.1525	5.5801	3.2876	0.47008	2.3547	0.20736	1.5115	0.09347	1.8295	0.67795	3.5424	2.0736
chr10	78188308	78188808	0	NA	0.35117	1.7122	1.484	7.0107	5.7105	4.3291	11.77	10.9571	3.3691	5.5801	3.1477	0	0.30713	5.9443	3.1657	1.4955	0.99789	0.058952	2.4958	0.038047
chr10	78343332	78343832	0	NA	5.8996	0.49463	5.3627	3.9129	8.7889	1.2369	22.898	10.9571	5.0536	0	0.1399	39.487	2.5594	4.4236	3.1372	0.062313	1.7879	0.029476	0.43474	0.95118
chr10	78916094	78916594	0	NA	0.80768	2.7775	9.3088	7.4998	9.2573	0.61844	7.597	10.792	5.0068	0.26572	6.1556	1.4103	0	1.6589	2.0534	0.77892	0.083157	0.088429	0.72457	2.435
chr10	78923631	78924131	0	NA	4.7056	2.7014	4.6544	4.3205	6.9597	0.41229	9.737	10.9021	5.1472	0.26572	9.3732	0.94017	4.4022	12.2341	1.5971	4.9851	1.871	1.3264	1.1271	0.038047
chr10	79050404	79050904	0	NA	3.4765	1.8644	3.0355	3.9129	7.852	1.0307	7.811	8.6996	2.2928	0	24.4124	0	0.10238	11.8194	5.704	2.6172	3.95	2.0928	1.8517	2.9677
chr10	79110359	79110859	0	KCNMA1	10.535	7.4955	5.6662	0.4076	9.4134	0	14.124	14.2057	3.1351	6.1115	30.0783	0	2.2523	3.2486	3.3939	3.4584	0.12474	1.9454	5.2008	0.17121
chr10	79152550	79153050	0	NA	10.7106	1.1795	9.4437	2.4456	13.1833	5.566	2.889	9.4705	3.9774	0	30.2182	9.8718	9.2139	19.2843	3.9072	5.3901	2.0789	5.8952	3.2203	1.1034
chr10	79165369	79165869	0	NA	5.4431	0.98925	4.5195	0.73368	4.0598	5.1537	2.889	2.698	3.1819	5.5801	6.0856	9.8718	7.1664	3.6633	5.3047	5.3901	1.7463	7.487	1.3686	1.3697
chr10	79175085	79175585	0	NA	5.2324	2.7014	2.5633	3.8314	11.198	0.20615	5.243	3.4138	0.14038	0.53144	0.5596	0	11.1591	1.6589	0.51336	1.5267	2.7858	1.3264	2.4152	3.2721
chr10	79176088	79176588	0	NA	0.24582	3.2721	4.2159	0.08152	14.254	4.1229	2.568	20.1523	2.8076	0	7.1348	0	10.9543	4.3545	3.565	1.3086	3.4926	1.8275	2.8661	0.49461
chr10	79273423	79273923	0	NA	3.7926	5.2887	3.8449	7.1737	4.1937	0.41229	9.523	15.9126	0.093586	5.5801	3.4975	0	7.064	2.0045	2.1675	0.9347	1.0395	0.67795	1.578	2.6443
chr10	79324463	79324963	0	NA	0.31605	3.5385	8.6342	0.16304	4.9744	0.61844	2.461	15.5272	0.18717	0.26572	2.1684	0	4.9141	3.1104	0.94115	0.24925	2.8274	1.3559	3.961	6.8485
chr10	79342413	79342913	0	NA	1.5802	2.9297	0.91064	14.592	5.5321	0.61844	0.107	7.5984	6.9253	5.5801	6.0856	0	2.457	3.1795	3.0801	15.2045	11.1431	9.2261	2.2542	1.5029
chr10	79418887	79419387	0	NA	9.938	9.8545	7.2514	9.4563	3.5691	4.3291	14.231	4.4049	1.591	1.0629	4.6866	0	2.457	0.55295	9.383	2.7106	5.6963	1.6212	8.9203	8.2943
chr10	79604782	79605282	0	NA	3.8628	1.9024	4.5532	3.8314	6.8036	4.3291	7.169	9.6357	5.1472	0.26572	4.8965	0	0.20475	4.4236	5.0195	1.4021	1.081	0.029476	3.1881	2.1497
chr10	79658245	79658745	0	NA	1.8612	31.2755	11.7034	6.9292	29.2218	0	7.383	25.0528	6.0831	5.5801	1.7487	19.7435	26.7204	26.9565	16.1137	4.175	7.4842	7.7817	22.1237	12.86
chr10	79789443	79789943	0	POLR3A	2.5635	5.3648	16.0543	7.2553	7.785	4.3291	5.35	2.5879	6.2702	0.79716	6.1556	30.0853	4.8117	6.1516	3.1372	7.0414	5.9042	4.7162	4.4763	10.482
chr10	80015837	80016337	0	LINC00856	5.408	8.3706	5.9698	0.57064	3.5914	4.9475	18.832	8.7547	5.8959	0.26572	11.8215	0.94017	11.8757	8.9855	2.3101	1.4332	0.083157	2.5055	0.9822	1.3126
chr10	80218642	80219142	0	NA	6.5317	3.9951	19.7306	3.9129	6.9374	0.41229	12.091	7.213	0.14038	0	1.4689	0	0.40951	28.0624	1.6541	10.8737	7.2347	12.6158	1.0788	0.49461
chr10	80516419	80516919	0	NA	5.6187	4.7941	3.9124	7.7444	6.5582	9.2766	20.865	6.5523	2.0121	5.5801	12.0313	0	11.1591	9.0546	0.96967	0.18694	1.9542	2.6529	4.4119	3.4433
chr10	80724681	80725181	0	NA	11.7992	7.153	4.6881	0.4076	7.7627	8.6582	18.297	1.3765	4.8197	6.643	3.0778	0	7.1664	4.9766	3.3653	0.84123	2.1621	3.2424	8.6466	7.6665
chr10	80859663	80860163	0	NA	11.448	7.5335	7.4875	7.6629	9.1458	9.4828	9.095	11.8932	0.18717	6.3773	3.5674	0.47008	13.9233	12.0268	20.0494	16.5442	20.4567	16.3888	38.7245	20.926
chr10	80871217	80871717	0	NA	3.4414	4.2994	1.9225	3.9129	8.7219	4.3291	2.782	5.396	0.093586	5.8458	4.4068	0	2.6618	3.1104	2.0249	0.84123	0.24947	0.79586	0.9822	1.6931
chr10	80917160	80917660	0	NA	1.6505	5.9355	9.5449	2.6902	8.8335	0.20615	11.449	2.6429	0.14038	0	3.1477	0	13.8209	7.6031	3.1657	4.2062	3.7421	2.8297	10.0796	16.6267
chr10	81838747	81839247	0	TMEM254	13.9413	5.3267	1.3154	11.0867	5.5321	0.41229	14.98	12.9944	1.6377	11.4259	7.5545	0.47008	0.10238	3.1104	1.4545	5.6705	6.5279	7.1922	5.9254	7.4953
chr10	81918292	81918792	0	NA	12.4313	5.0224	3.0017	7.6629	1.7622	0	6.955	2.4227	3.1819	17.006	9.3732	20.6837	2.7642	6.2207	2.9375	6.6364	9.1057	7.0153	2.9144	3.5955
chr10	82189379	82189879	0	NA	7.7608	5.1745	11.5348	5.3803	1.2938	0.41229	7.704	4.7352	0.18717	0	3.0778	0.94017	10.7496	13.34	3.7361	7.8826	13.1804	11.761	3.5102	5.7071
chr10	82237467	82237967	0	NA	10.3243	2.6634	5.8349	4.076	5.889	9.8951	7.169	2.3676	5.3344	0.53144	5.3162	20.6837	2.1499	3.1795	1.9679	1.3086	0.24947	0	3.6229	1.2365
chr10	82378718	82379218	0	NA	9.3059	6.8106	5.194	15.8963	4.5283	8.6582	0.535	3.634	5.6151	0	6.2955	0	54.3622	15.068	17.996	26.4209	11.5173	29.9478	20.8194	6.9056
chr10	82507145	82507645	0	NA	10.3594	8.7891	2.9343	5.6249	10.908	0.61844	4.922	4.9004	0.32755	6.3773	1.6088	0	4.2998	1.5206	9.326	13.1481	8.7315	4.4214	6.8915	2.8916
chr10	82564983	82565483	0	NA	3.1605	8.1803	7.2851	7.0922	7.1828	8.8643	9.202	7.0478	2.9479	0.53144	6.0157	0	6.4497	10.2988	10.2956	10.5933	5.2805	8.1944	49.2388	91.0662
chr10	82937611	82938111	0	NA	10.2892	5.9355	16.7963	17.6898	6.2682	4.7414	22.898	18.9961	5.0536	0	13.4303	29.6153	10.7496	11.7503	3.7076	11.3722	1.9126	7.5459	13.2356	13.0312
chr10	83203879	83204379	0	NA	4.214	7.5335	11.9395	29.9993	7.9189	8.6582	14.338	9.3604	3.2287	0.53144	17.9071	0	38.6985	21.9108	9.8108	11.8707	5.2389	13.677	48.8041	36.4112
chr10	84452229	84452729	0	NA	6.8829	5.6311	3.7775	2.038	1.1376	17.9348	4.815	3.634	1.0762	5.5801	10.8422	0	10.9543	7.4649	7.5292	12.7119	8.9394	8.725	70.7184	64.8135
chr10	85743337	85743837	0	NA	17.769	25.1498	7.4875	26.5754	25.4074	9.0705	18.404	21.1434	4.071	0	4.4768	19.7435	66.9545	106.6511	25.0689	66.3637	29.0219	51.7897	79.1074	35.3079
chr10	86284746	86285246	0	NA	12.3962	23.2474	41.6535	26.82	9.0565	21.6455	22.791	17.4543	52.5483	16.7403	19.5159	59.7006	32.2487	23.2241	31.4003	29.4431	47.3997	45.8944	62.6837	33.0631
chr10	87307782	87308282	0	NA	11.729	12.2515	20.1016	5.6249	12.5587	0.20615	3.103	15.8025	6.1766	17.006	9.2333	13.6324	6.4497	16.1048	10.9231	36.796	21.2051	25.5559	10.7559	3.0057
chr10	87980096	87980596	0	NA	2.5284	12.3276	7.3863	12.228	0.13384	0.20615	2.461	2.4777	0.18717	0	0.20985	0	15.4589	10.1605	19.9068	22.6821	13.3468	21.046	18.9999	9.9113
chr10	88211288	88211788	0	NA	3.3361	6.0116	2.3609	1.7934	1.8292	0	2.568	1.7069	3.2287	0	0.20985	0	2.1499	1.6589	1.6541	2.8664	1.7463	1.3559	0.43474	0.17121
chr10	88699135	88699635	0	NA	2.5635	5.0984	2.968	3.7499	5.8667	0	2.461	4.7352	7.0657	0	10.4225	0	4.2998	2.903	0.68447	3.9881	4.4489	6.19	4.75	12.9931
chr10	89602781	89603281	1	NA	74.7984	66.394	79.9342	42.0642	86.9293	123.2761	9.951	86.7762	97.1885	180.4234	88.626	212.9478	6.7569	78.5886	78.9142	118.6446	134.6734	100.6907	11.4644	23.7225
chr10	89623036	89623536	0	PTEN	10.2892	13.469	12.8839	15.9779	8.0973	17.9348	6.848	5.5061	9.031	22.5861	11.9614	19.7435	6.8593	7.3958	4.4776	6.3248	4.9063	12.439	12.5432	7.8948
chr10	89738687	89739187	0	NA	9.6922	9.9306	11.7372	8.8857	4.0152	0.41229	14.445	1.4316	8.4695	1.3286	6.0856	0	2.1499	0.069119	5.818	9.9078	6.2368	8.8134	9.983	6.6583
chr10	90020427	90020927	0	NA	7.3394	6.0877	4.6207	21.0321	3.1006	4.5352	0.321	7.2681	5.3812	1.0629	7.6245	0	0.10238	1.4515	19.9353	13.9582	10.6026	13.7949	0.72457	2.6253
chr10	90750807	90751307	0	FAS	39.8925	32.9116	54.1664	40.8414	49.4094	22.2639	26.001	32.7613	30.6493	1.86	31.897	21.1538	34.9105	44.1672	32.3985	89.5443	46.6929	67.9426	86.7718	30.7993
chr10	91037885	91038385	0	NA	14.6436	6.8106	15.2111	3.8314	12.291	13.1934	16.371	7.2681	12.4001	6.3773	9.0934	1.4103	4.4022	4.3545	2.7949	8.8797	9.9373	3.7435	0.048305	2.1306
chr10	91404806	91405306	0	PANK1	10.7457	19.4806	14.4354	10.8421	7.9858	9.6889	14.231	7.4332	2.2461	0.53144	1.9586	0	2.3547	4.7001	7.8715	16.2949	14.3862	16.6246	31.4787	15.1809
chr10	91811278	91811778	0	NA	2.8796	9.4359	1.6189	2.038	11.2203	13.1934	2.889	0.11012	6.8785	0.79716	1.9586	1.4103	32.4535	27.7168	13.6895	7.4153	10.7273	10.1693	13.7669	0.95118
chr10	92079166	92079666	0	NA	3.9682	10.8437	5.4639	3.9129	9.7703	4.5352	7.49	9.4154	0.046793	17.006	10.6323	0	2.1499	8.7781	3.8787	7.353	6.2784	1.4738	5.1847	13.7921
chr10	92178517	92179017	0	NA	7.831	4.2994	3.1704	7.2553	5.0859	0.20615	0.535	6.277	7.1125	2.1258	8.0442	0	0	1.6589	5.1336	0.031157	0	0.029476	0.35424	1.2175
chr10	92671404	92671904	0	ANKRD1	4.1086	5.7453	2.4284	0.24456	17.89	4.3291	27.82	3.634	1.357	11.4259	2.0285	0.94017	2.2523	1.8662	1.9679	2.181	1.2058	1.9454	4.8788	5.0983
chr10	92680923	92681423	0	ANKRD1	13.0283	3.6526	9.039	2.038	13.7409	4.7414	23.112	5.0656	0.51472	0	1.7487	0	2.1499	3.0412	5.7325	1.3709	3.7005	2.535	3.8644	1.636
chr10	92728462	92728962	0	NA	4.6003	4.9843	0.91064	0.24456	10.9303	0.20615	9.095	6.1118	0.98265	0.53144	4.5467	0	0.20475	1.6589	2.7094	1.994	0.083157	0.85481	0.38644	0.11414
chr10	92737006	92737506	0	NA	11.2373	12.5178	8.9378	3.5869	5.5544	4.9475	9.202	7.0478	1.2166	0	9.1634	0	19.4516	7.3958	48.0558	23.1494	14.012	17.0667	23.9593	10.3489
chr10	93057944	93058444	0	NA	6.4615	6.1257	9.5449	0.24456	5.599	9.4828	9.202	2.6429	2.6204	2.1258	6.2255	0	0.20475	6.0825	2.8805	5.4213	6.4447	5.9247	8.0669	14.477
chr10	93412164	93412664	0	NA	5.4782	9.6262	10.1857	5.6249	8.8558	0.41229	20.972	14.426	3.5562	0.26572	10.3525	0.94017	2.3547	8.0178	4.1639	1.589	3.8252	4.5393	1.4814	1.6551
chr10	94652055	94652555	0	NA	23.0014	6.6584	9.1739	14.1844	4.4613	13.3996	9.523	3.5239	4.071	0.79716	0.48965	0	2.1499	7.534	1.6256	4.8916	13.3052	3.8024	7.2296	3.4433
chr10	94897822	94898322	0	NA	10.8862	11.6047	7.3863	12.7171	2.0968	17.7287	7.062	3.579	2.9947	0.79716	3.1477	39.487	25.9014	40.9186	12.292	37.575	36.8803	41.5909	29.9169	11.7947
chr10	95218559	95219059	0	NA	8.2524	6.2018	18.1117	0.4076	13.0717	4.3291	4.601	10.6268	3.2287	11.6916	12.5909	0.47008	4.4022	4.5619	2.2816	1.4021	1.871	5.7184	1.8356	3.7857
chr10	95230746	95231246	0	NA	10.0082	21.1547	7.6224	5.4618	6.3797	4.3291	5.029	7.2681	7.908	0	10.8422	0.94017	2.457	6.2207	3.2798	1.3397	3.6589	2.2107	1.1593	1.2365
chr10	95462177	95462677	0	FRA10AC1	10.1838	8.2564	19.056	12.9616	3.2345	9.8951	9.523	8.6446	10.4816	0.53144	1.6788	0	9.0092	9.1237	8.0711	13.9582	26.153	15.2097	4.6695	10.444
chr10	95653652	95654152	0	SLC35G1	6.7424	8.5228	4.081	5.9509	4.9298	0	13.803	0.33037	4.2113	0.53144	7.5545	0.94017	2.457	1.4515	2.196	1.5267	2.2037	0.94324	10.0635	5.0603
chr10	96122475	96122975	0	NOC3L	13.5901	7.7618	14.9413	7.2553	6.0674	9.2766	7.276	2.3126	4.3517	1.5943	6.6452	1.4103	6.4497	9.1929	3.3653	3.7076	7.2347	7.0153	4.2991	12.6888
chr10	96345963	96346463	0	NA	9.5166	9.2837	7.4538	9.0487	4.8629	0	2.782	16.5734	3.2755	0	6.1556	9.8718	6.6545	2.903	19.4505	7.1972	4.4905	4.952	5.4907	4.5086
chr10	96494312	96494812	0	NA	4.1438	3.5385	11.636	7.2553	2.0968	0.61844	4.815	13.9855	5.1472	11.6916	7.4846	0.94017	0.20475	3.1104	20.249	17.292	18.5025	9.4029	4.1703	0.58973
chr10	96943283	96943783	0	NA	1.8261	5.3267	8.8366	10.8421	6.0451	4.7414	12.305	1.1563	7.3465	12.4888	0.4197	0	6.5521	1.5897	4.5917	2.6795	2.661	6.9859	9.4034	13.0122
chr10	96989387	96989887	0	NA	11.2724	3.5004	9.039	7.0922	9.7257	4.9475	9.737	22.6851	4.2113	0	1.8187	0	0.30713	2.9721	5.6184	0.7166	2.7442	0.67795	3.7839	8.009
chr10	97054723	97055223	0	PDLIM1	9.2006	14.6485	13.2886	2.5271	31.7202	8.6582	2.675	32.8714	3.9774	0.53144	0.1399	0	2.457	4.4928	9.4686	19.1925	22.9099	36.2852	57.7083	50.1653
chr10	97068413	97068913	0	NA	12.4664	9.8925	6.813	0.24456	10.618	9.4828	7.276	20.1523	3.1351	0	9.2333	0.47008	11.0567	4.4928	2.1105	3.9881	1.9958	4.392	3.4941	5.9164
chr10	97098874	97099374	0	NA	7.1287	18.6055	12.4454	2.1195	11.0195	4.9475	7.597	4.6802	1.2634	0	6.2255	19.7435	32.3511	19.0078	25.0404	13.927	6.9852	22.5198	87.5125	29.8481
chr10	97277264	97277764	0	NA	1.8612	1.8644	0.371	1.9565	6.5359	0.41229	2.996	20.3726	1.123	0.53144	1.6788	0.94017	8.702	3.1795	1.6256	0.77892	0.91473	0.1179	3.2686	3.1389
chr10	98561140	98561640	0	NA	5.2675	13.3168	3.1704	8.7226	5.2867	30.3036	2.461	5.8915	4.1178	11.1602	6.2255	9.8718	4.5046	1.5206	26.6945	18.5382	17.7125	5.8363	19.644	22.4669
chr10	98616110	98616610	0	NA	3.3361	7.4574	3.8449	15.6518	12.0233	4.3291	0.107	3.6891	1.0294	0.53144	6.2955	0	4.2998	4.3545	6.8162	2.7418	4.4073	2.476	5.1525	1.6931
chr10	98832462	98832962	0	NA	20.5783	10.0067	3.0355	5.5433	1.6284	8.6582	7.169	2.5879	2.0121	12.2231	3.2876	0	2.2523	1.5206	5.048	4.0504	6.1121	3.9203	2.7695	5.0983
chr10	99302886	99303386	0	NA	2.0368	9.5881	2.5296	5.9509	7.5174	0.20615	5.136	9.8559	8.3291	0.26572	9.5831	30.5554	9.3163	0.20736	3.3368	5.7017	4.6984	6.4848	1.433	6.3539
chr10	99309713	99310213	1	NA	7.6554	12.4798	10.4892	19.6463	2.7883	66.7917	2.354	7.4883	39.0252	51.8152	1.7487	90.256	18.0183	23.3623	21.4754	36.2041	63.5323	86.5716	57.9015	32.6255
chr10	99334313	99334813	0	ANKRD2	3.8979	6.8867	13.2549	8.8857	9.2796	0	13.91	13.1045	0.093586	5.5801	9.0235	0	4.607	3.1104	2.2245	9.9701	11.6836	7.1627	0.90169	2.5301
chr10	99411426	99411926	0	NA	16.3995	31.5038	25.498	16.467	3.5022	9.6889	0.535	21.3086	7.0189	0	3.3576	0	7.064	39.3289	43.7493	136.6532	73.8438	76.4023	9.7254	17.1403
chr10	99461346	99461846	0	NA	9.2357	7.0389	12.5129	9.2117	3.2568	0	3.317	13.3248	3.1351	11.9574	0.48965	0	6.6545	6.0134	10.1816	9.2224	4.7816	8.9313	4.6212	6.2207
chr10	99599807	99600307	0	LINC00866	8.9196	5.0984	5.194	0.08152	4.9521	5.1537	9.416	8.2592	1.2166	0.79716	3.2177	30.5554	0	8.7781	5.048	3.3649	1.7879	1.2675	2.7856	0.43754
chr10	99629060	99629560	0	NA	8.9899	2.7014	4.8568	8.9672	5.3536	5.1537	2.675	13.1045	6.2702	6.643	1.9586	20.2136	6.8593	3.0412	2.852	1.4955	8.0247	4.6867	5.6034	3.3482
chr10	99642169	99642669	0	NA	3.3361	3.6907	0.84319	0.16304	5.2867	4.7414	11.663	14.2608	5.1472	0	1.7487	0	2.457	1.7971	4.2494	0.77892	2.7858	1.3559	0.90169	1.9214
chr10	99649345	99649845	0	NA	1.7909	4.3375	6.9479	2.6902	8.9896	4.3291	13.696	5.1757	17.1261	1.86	4.6167	10.3418	11.1591	3.3177	3.9072	2.0875	4.5321	1.8865	7.6644	8.9982
chr10	99894127	99894627	0	R3HCC1L	9.7624	11.6808	8.9715	5.5433	6.4466	4.5352	4.922	6.277	10.2944	0	6.1556	0	13.1042	3.3868	3.4224	1.4955	5.4468	1.0317	5.3296	10.9005
chr10	100025072	100025572	0	LOXL4	0.35117	17.9968	8.8703	7.3368	11.0864	0.41229	2.675	7.1029	7.5804	0.79716	0.06995	50.2989	7.2688	0.3456	13.661	5.3278	5.53	8.2533	0.19322	1.0083
chr10	100029065	100029565	0	LOXL4	10.2892	7.3052	2.6645	3.9945	12.6256	17.3164	9.737	16.7386	5.1472	0	3.5674	0	11.4662	4.8383	4.2494	3.4272	2.661	3.095	2.3025	3.6145
chr10	100206514	100207014	0	HPS1	13.6955	11.7188	6.7792	5.7064	2.766	0.20615	5.029	2.5879	3.3223	22.3204	2.2384	0	4.4022	2.9721	7.2155	2.2121	2.1205	2.5939	5.8127	6.5632
chr10	100220474	100220974	0	NA	6.321	3.5385	5.2952	1.875	14.4771	0.41229	20.972	12.1685	6.9721	0.79716	12.6609	0	10.852	4.4928	5.704	2.6795	5.4468	1.9454	0.37034	2.9677
chr10	100768817	100769317	0	NA	4.1438	17.7304	6.6443	16.3855	3.9483	5.3598	11.663	5.1207	3.1351	1.0629	1.6788	0	23.6491	7.3266	32.5411	17.9774	11.7252	17.2141	16.7457	16.2081
chr10	101725895	101726395	0	NA	8.8143	7.8379	3.1704	10.4345	8.0304	4.3291	9.523	3.6891	0.046793	0	23.0833	0.94017	6.4497	4.4236	3.8502	2.6172	1.8295	3.8024	0.41864	1.9975
chr10	101803050	101803550	0	NA	16.2941	22.8669	8.8703	40.1077	6.0897	0.41229	7.276	11.0673	0.32755	0.26572	20.1455	0	41.565	45.3422	28.4627	44.7721	23.6999	28.5919	4.589	1.3887
chr10	102027201	102027701	0	CWF19L1	7.7959	7.6857	4.5532	3.9945	6.0228	0.20615	4.922	4.9004	3.1351	11.1602	3.1477	0	6.6545	0.069119	2.139	7.5399	8.981	13.6475	2.9627	7.9519
chr10	102045662	102046162	0	BLOC1S2	21.983	24.4269	19.8318	28.4504	16.1724	4.9475	9.63	14.9766	10.0136	2.1258	4.8265	20.6837	30.9178	36.9788	16.3704	50.505	42.535	35.8725	59.8981	46.3606
chr10	102124574	102125074	0	OLMALINC	20.473	27.8512	14.7389	4.076	8.7889	9.0705	18.618	17.0139	16.9858	0.26572	9.3033	12.2222	10.9543	4.4236	3.4509	1.994	4.4073	8.1354	1.0466	2.0736
chr10	102416086	102416586	0	NA	2.6689	16.5129	10.3881	5.5433	21.7937	0.41229	5.243	20.3175	5.0536	0.53144	2.0285	0	7.064	13.4783	14.2599	8.6616	8.191	14.0012	1.7068	0.85606
chr10	102650353	102650853	0	NA	2.7391	10.7676	7.4538	3.5053	13.5402	4.3291	11.77	14.9766	1.123	0	28.3995	29.6153	11.4662	35.3891	2.909	2.0252	1.1226	0.1179	5.3941	5.8593
chr10	102792022	102792522	0	SFXN3	0.77257	9.3979	0.43846	6.277	4.0598	4.7414	5.35	10.2964	8.0951	0.26572	9.3033	52.1793	2.6618	1.5897	7.4151	1.6201	4.0747	5.3352	6.9237	9.4928
chr10	102792383	102792883	0	SFXN3	2.1421	6.0877	0.67455	4.8912	2.2307	0	0.107	6.6073	1.8717	0	1.399	0	2.0475	0	3.9928	3.7388	0.83157	2.3581	2.2542	3.0438
chr10	102981223	102981723	0	LBX1	6.5317	9.474	11.6023	7.4183	16.8416	0	11.77	3.6891	0.18717	0.79716	4.8265	2.3504	65.3165	62.7603	24.0992	29.8481	16.9641	25.1137	20.5779	9.8162
chr10	103124410	103124910	1	NA	332.2033	396.994	175.1806	137.2792	145.7522	77.9237	146.3759	192.218	117.0755	200.8837	435.2258	327.1781	10.7496	1.6589	8.2993	0.09347	2.8689	1.3854	2.7212	5.631
chr10	103317827	103318327	0	NA	6.3912	21.1928	5.8686	5.5433	5.9559	8.8643	2.568	3.9093	1.0762	0.26572	0.4197	30.5554	4.4022	9.1237	12.9195	7.9761	9.771	8.1649	9.6288	6.0876
chr10	103649901	103650401	0	NA	22.0181	26.862	16.8975	1.9565	18.6484	9.2766	2.996	16.2981	3.4627	5.8458	7.6944	9.8718	10.9543	7.6722	41.8385	8.163	5.4468	5.9837	5.9254	2.5301
chr10	103911654	103912154	0	NOLC1	19.56	11.7188	7.3863	3.6684	4.9744	0.41229	21.293	6.2219	1.0762	11.4259	18.5366	0	9.0092	3.3868	4.0783	8.1319	7.1515	5.1583	10.9652	22.524
chr10	104059975	104060475	0	NA	4.5652	4.3755	4.452	2.038	7.2274	0	9.095	3.634	0.18717	0.53144	21.1247	0	0	2.903	3.2513	0.12463	0.91473	0.088429	0.70847	1.2556
chr10	104192122	104192622	0	CUEDC2	12.5366	6.0496	8.2632	5.7064	5.3759	0.41229	5.457	15.0317	4.071	0.53144	6.2255	0	2.3547	1.728	4.1924	4.1438	9.8957	13.7949	11.2228	14.458
chr10	104364103	104364603	0	NA	9.2006	11.9852	2.4958	0.32608	6.692	0.82459	4.815	14.0956	2.1993	6.1115	8.1141	0	6.5521	0.20736	3.5365	2.181	3.7005	0.79586	1.7551	4.832
chr10	104464663	104465163	0	ARL3	2.6689	6.9248	4.7893	2.038	3.7252	0.20615	5.136	2.5328	1.0762	0	3.4975	0	0.10238	1.5206	5.0765	0.7166	1.7879	1.5033	2.3991	0.057071
chr10	104479977	104480477	0	SFXN2	7.5852	22.3342	11.0626	12.391	4.9075	0.20615	2.889	7.4332	0.28076	5.8458	7.9742	1.4103	4.607	0.41472	26.8371	5.5147	3.6589	2.7413	13.9601	14.4009
chr10	104615695	104616195	0	BORCS7-ASMT	18.5065	12.8603	7.3189	0.32608	15.0793	8.8643	7.276	16.6284	19.8401	16.7403	14.8992	49.8289	19.4516	10.3679	8.1852	4.6423	0.91473	1.297	9.2907	1.3126
chr10	105032695	105033195	0	INA	4.1438	13.5071	9.7135	0.32608	4.5283	0.20615	21.186	18.3353	2.1057	6.9087	15.249	9.8718	9.0092	7.8796	2.1675	1.4021	1.871	0.7369	0.78898	0.019024
chr10	105127338	105127838	0	TAF5	7.6554	13.431	11.9395	14.592	7.3612	26.3868	5.029	3.7992	7.0189	0.53144	11.052	9.8718	4.5046	9.0546	7.7289	5.5459	9.8126	6.5437	6.8593	8.6938
chr10	105263986	105264486	0	NA	5.4431	9.474	3.2716	8.8041	3.1006	0	22.577	1.2664	0.23396	5.8458	1.6788	0.47008	0.20475	5.8751	8.0141	2.0875	1.8295	3.1245	1.1271	1.3317
chr10	105869593	105870093	0	NA	2.7391	9.5501	8.3644	7.1737	12.001	0.41229	2.568	12.3337	1.1698	0.79716	6.5053	10.3418	0.10238	8.8473	8.5845	2.1498	6.1952	0.67795	0.048305	0.057071
chr10	106568919	106569419	1	NA	11.448	78.6074	8.7017	2.201	27.2365	4.7414	35.203	64.972	11.0431	33.4806	34.695	0	133.4995	195.262	83.4774	30.0039	6.1952	13.7654	50.1566	12.6507
chr10	106697238	106697738	0	NA	1.7558	7.7238	1.0456	2.1195	8.3204	0.20615	4.922	10.847	0.42113	0	1.4689	0	2.2523	7.3266	3.9642	1.3086	0.99789	0.76638	1.3847	0.13317
chr10	106909150	106909650	0	NA	2.6689	4.2994	3.7775	7.2553	9.748	0.20615	14.659	1.4316	0.14038	0	0	0.94017	0.20475	10.6444	2.9946	0.74776	0.041579	0.619	0.41864	0.85606
chr10	106946974	106947474	0	NA	0.070233	5.9736	0.16864	0.16304	6.8928	0	2.354	14.3159	0.093586	0	3.3576	0	2.1499	4.3545	5.1336	0.68545	0.041579	0.1179	0.35424	2.454
chr10	106970257	106970757	0	NA	0.56187	3.6907	3.6426	1.9565	19.6299	1.2369	2.889	17.8398	0.28076	0.79716	0.06995	0	0	6.2899	7.6148	5.5459	0.16631	2.5644	0.40254	1.617
chr10	109305913	109306413	0	NA	2.7391	3.5765	0	27.2276	4.4613	0.20615	0.428	2.5328	13.1956	0.53144	6.3654	30.5554	2.457	1.6589	0.02852	0.68545	0.041579	0.058952	1.0949	0.038047
chr10	109345271	109345771	0	NA	9.2006	4.2994	4.9917	14.1844	2.4984	0.41229	0.535	12.7742	6.0363	0	0.20985	10.3418	10.852	5.806	9.1549	6.0132	2.7026	1.238	17.4381	15.1428
chr10	109799511	109800011	0	NA	26.0214	15.7519	7.4538	25.0266	14.254	5.1537	0.214	23.456	6.4574	0.53144	4.4068	0.94017	43.3054	32.0022	51.963	34.9889	17.5046	16.8604	109.5556	174.637
chr10	111935037	111935537	0	NA	1.8963	3.6526	2.3609	2.3641	7.4058	22.2639	2.996	7.0478	10.0136	5.8458	10.5624	0	17.5065	24.8829	5.8751	7.945	9.7294	18.7174	8.5178	4.5847
chr10	112158279	112158779	0	NA	16.575	10.8057	18.3815	16.5485	8.4989	4.3291	21.507	9.1952	20.776	0	14.8293	29.6153	15.6637	13.7547	4.392	10.1259	2.7026	6.3669	9.9347	3.0438
chr10	112170100	112170600	0	NA	4.4949	6.6584	15.717	3.7499	11.5326	0.41229	23.005	5.0106	3.1819	0.53144	19.6558	0	8.9068	7.8796	5.0195	0.09347	6.6526	3.9203	2.1576	0.53266
chr10	112185696	112186196	0	NA	7.1638	10.8057	9.0727	4.239	10.908	0.41229	2.461	10.9571	2.3864	28.6977	3.3576	0	2.457	4.8383	8.3278	2.8976	6.2784	2.535	1.1271	2.2638
chr10	114149124	114149624	0	NA	4.9163	23.704	1.7538	5.3803	6.2013	4.3291	2.889	2.6429	7.908	0.53144	7.7644	0	2.1499	1.728	6.0177	0.74776	0.12474	0.64848	3.1398	0.47559
chr10	114475779	114476279	1	NA	11.9748	40.5973	33.9636	7.9074	8.8781	4.5352	0.963	14.6462	3.9774	33.7463	10.6323	78.974	0.10238	14.9298	77.146	11.4657	15.0099	16.5361	6.6983	4.5086
chr10	114484172	114484672	0	NA	13.2741	12.1373	13.0525	7.1737	4.5952	30.7159	9.202	9.6357	18.6235	12.2231	6.0157	0.94017	10.7496	2.9721	17.4826	6.0132	14.3862	13.2053	34.216	8.4845
chr10	114571577	114572077	0	NA	12.1504	17.0075	10.152	12.3095	8.7665	13.1934	5.243	11.728	7.3465	2.3915	6.1556	40.8973	2.5594	1.7971	5.4188	10.0324	15.3425	7.8112	6.4729	18.7954
chr10	114827239	114827739	0	NA	7.7257	18.6816	10.1182	3.6684	3.8591	35.045	4.815	21.1985	11.2303	5.5801	4.8265	39.487	15.6637	10.2297	41.0114	9.3158	6.3615	15.6224	13.3966	8.6558
chr10	114833466	114833966	0	NA	12.1504	14.3822	12.7827	5.6249	12.6702	4.7414	9.63	5.1207	2.1993	0.26572	0.4197	0	6.4497	4.4236	7.187	3.3338	1.8295	4.4214	0.77288	6.3539
chr10	114847021	114847521	0	NA	11.9397	11.2242	15.5484	2.3641	4.5952	0.61844	9.844	0.22024	6.317	0.26572	7.6944	0.47008	6.5521	2.9721	7.9	2.6795	6.2784	0.058952	2.9144	11.9088
chr10	114886293	114886793	0	NA	11.2724	7.0009	8.2632	6.9292	7.2497	8.8643	6.848	9.6907	2.48	6.3773	4.7566	0	0.10238	3.1795	3.4224	0.74776	1.9542	0.79586	6.2796	9.2265
chr10	115085837	115086337	0	NA	3.6872	18.6816	3.8112	1.7934	4.1044	0.20615	2.996	5.1757	0.14038	0.79716	6.1556	0.47008	0.30713	8.7781	5.9036	3.3338	2.8274	2.0339	2.2542	0.6468
chr10	115548348	115548848	0	NA	7.6905	7.0389	3.4402	7.3368	2.1414	0.82459	2.889	12.8843	1.1698	11.4259	2.2384	11.282	2.2523	2.9721	6.6736	4.7047	7.1515	5.0994	2.7373	0.57071
chr10	115784475	115784975	0	NA	16.259	4.4897	8.0946	1.9565	5.0636	4.7414	2.568	3.7992	4.1178	0	1.8886	0	17.3017	20.3902	15.857	4.7047	3.7421	0.7369	17.3576	3.8238
chr10	116031419	116031919	0	NA	3.9682	3.7287	1.113	0.4076	13.0941	0.20615	15.836	1.2664	0.14038	0.26572	3.0078	0	4.9141	12.165	3.2798	1.0282	0.16631	2.9181	2.4313	2.0926
chr10	116172592	116173092	0	AFAP1L2	0.24582	6.9628	4.081	0.32608	2.476	0.20615	5.029	15.4721	0.32755	0.26572	0.20985	0.47008	0.10238	1.5897	7.187	1.4332	2.8274	0.79586	0.90169	0.19024
chr10	116173069	116173569	0	AFAP1L2	2.8093	6.1638	4.7218	0	6.2459	0	4.28	1.1012	2.8076	0	0	0	0	0	4.5632	0	0.83157	0	1.9322	0
chr10	116539551	116540051	0	NA	21.8425	22.7908	21.4844	5.6249	6.0005	13.3996	15.943	10.5717	5.0536	5.5801	5.9457	0	2.1499	9.0546	3.0516	6.169	14.4694	10.8178	1.1593	0.038047
chr10	117706588	117707088	0	NA	5.1973	2.7014	3.8112	3.9945	4.5506	8.6582	19.046	7.3782	5.9895	6.643	0.2798	0.94017	0.10238	4.4928	2.2245	0.65429	0.083157	0.14738	0.35424	0.45657
chr10	117839965	117840465	0	NA	0.2107	1.0653	2.2597	3.8314	5.5544	0.41229	0.214	8.5345	1.1698	0.79716	6.2255	0	0.30713	6.1516	1.6827	0.18694	0.99789	0.79586	1.8195	5.5359
chr10	117858498	117858998	0	NA	4.214	1.1414	0.13491	5.3803	3.0783	13.6057	2.568	9.1952	0.093586	0.53144	0.1399	0	0.20475	0.069119	4.0498	0.15578	1.2889	0.64848	0.9661	0.97021
chr10	118393865	118394365	0	NA	3.4414	31.7321	7.3863	7.0922	6.2459	4.3291	0.107	2.4227	0.23396	0	0.1399	29.6153	36.7533	20.5284	30.7443	15.8276	11.4757	18.2458	32.8796	11.9849
chr10	118507465	118507965	0	HSPA12A	3.9331	9.5501	7.3863	3.9945	13.8079	4.5352	2.461	10.6268	0.14038	0	1.6088	0	15.2542	11.8194	6.5596	0.09347	3.6173	2.5055	1.0949	1.9024
chr10	118525930	118526430	0	NA	1.7207	4.4897	5.3627	0.32608	4.1491	8.8643	0.214	5.8365	3.9774	28.1662	0	12.6923	0.20475	0.13824	4.0783	0.09347	0.91473	0.23581	1.6585	0.28535
chr10	118556465	118556965	0	NA	14.9948	15.1051	4.3171	3.5053	3.5245	1.0307	2.675	0.11012	0.093586	17.006	1.8187	0	2.6618	3.1104	5.2476	3.3961	2.7026	3.2129	5.5873	8.7319
chr10	118586250	118586750	0	NA	4.0735	6.8487	7.1502	3.5869	4.0152	4.3291	2.996	3.579	0.23396	12.7545	6.1556	0	4.4022	0.27648	3.622	1.4021	2.8274	1.297	6.1347	5.8783
chr10	118976227	118976727	0	NA	10.7457	23.6279	22.4962	13.1247	11.2203	4.7414	2.568	21.0884	0.28076	6.9087	3.1477	10.3418	15.1518	26.4036	25.9245	27.4179	26.5272	29.6236	37.9677	27.394
chr10	119201455	119201955	0	NA	14.0115	2.397	1.6189	2.1195	5.0413	4.7414	5.671	11.8932	0.093586	0.79716	3.1477	0	6.9616	1.7971	3.0516	0.9347	2.2453	3.3308	2.2542	1.2746
chr10	120000676	120001176	0	NA	16.6804	12.3656	3.6088	6.1955	2.4314	5.1537	2.675	2.4227	7.1593	11.1602	1.7487	1.4103	0.20475	4.3545	5.818	2.1187	2.8274	3.3308	1.0949	2.5492
chr10	120763145	120763645	0	NA	6.3912	33.6726	32.1423	21.1136	3.1899	0.41229	0.428	4.6251	2.1525	0	3.0778	0.47008	8.8044	13.6165	36.5053	14.519	27.6083	35.7841	18.5652	6.6773
chr10	120840169	120840669	0	EIF3A	14.8895	12.5559	10.3881	7.4998	7.4281	1.443	13.91	8.5895	9.6393	40.1236	5.3162	1.8803	11.3638	3.2486	7.0159	6.356	2.9105	6.5732	4.7178	8.827
chr10	120938340	120938840	0	PRDX3	6.4615	4.7941	1.8887	10.4345	3.5914	0.41229	7.49	13.0495	9.265	23.1176	4.8965	0	2.3547	2.9721	3.5365	6.2936	4.7816	4.0088	3.0593	10.6532
chr10	121030752	121031252	0	NA	4.8812	9.3979	4.2159	7.0107	7.6958	0	2.461	8.4243	4.2581	0.26572	1.6088	0.94017	2.2523	1.6589	3.9072	0.062313	1.9126	3.154	1.111	5.1744
chr10	121084552	121085052	0	NA	5.0217	14.7246	6.5094	17.6083	5.6882	8.8643	7.062	2.5879	0.093586	0	1.6088	0	4.607	2.903	15.1725	15.1421	19.542	31.1563	18.9516	10.6152
chr10	121281275	121281775	0	NA	2.5986	3.7287	3.0017	1.875	6.8705	17.7287	2.568	4.9004	0.046793	5.5801	16.4381	0.94017	2.3547	1.5897	6.2744	0.96586	0	1.857	0.74068	0
chr10	121427255	121427755	0	NA	16.4346	7.9901	3.1367	17.9343	5.3982	0.61844	0.428	13.2146	6.2702	0.26572	3.4275	29.6153	9.0092	6.0134	7.0444	4.767	6.3615	5.2762	6.4568	0.51364
chr10	121651718	121652218	0	SEC23IP	9.3059	15.4095	7.4875	9.1302	6.8928	4.7414	7.383	9.6357	6.0831	6.643	3.3576	20.6837	8.702	5.8751	2.909	3.5207	7.3179	10.6704	6.1669	11.7947
chr10	122175322	122175822	0	NA	1.8261	2.2448	2.968	2.2826	8.9227	0.20615	9.416	3.579	4.3049	0	11.8914	20.6837	6.5521	1.5897	6.9873	0.68545	1.1226	2.535	1.1915	5.2695
chr10	122263779	122264279	0	NA	3.5468	6.6204	7.3189	5.3803	11.2203	0	2.675	4.7903	0.23396	0	1.6788	39.9571	0.20475	5.9443	12.5772	9.2224	5.6963	5.9542	5.8449	3.8238
chr10	122610555	122611055	0	WDR11	14.5734	13.431	6.0372	7.2553	6.3574	0.20615	9.523	2.3676	7.3933	5.5801	8.1141	10.3418	15.5613	3.1795	11.2368	6.6675	9.8126	15.8877	6.8271	7.1339
chr10	123370413	123370913	0	NA	13.9062	40.4832	16.6951	19.6463	4.4837	9.0705	23.112	7.4883	2.3864	0.79716	9.3033	0	22.1134	29.2375	26.4093	41.1891	29.9367	36.9632	36.5024	12.8219
chr10	123687471	123687971	0	ATE1	15.346	12.9364	13.5247	5.9509	5.9336	4.3291	6.955	4.9555	2.48	12.7545	4.6167	59.2305	6.5521	3.1104	4.6772	4.2685	5.6963	5.8363	11.5932	10.8054
chr10	123734227	123734727	0	NSMCE4A	7.7959	11.4144	6.3745	0.32608	6.112	4.5352	18.404	4.8454	3.6966	28.1662	7.6245	0	0.10238	1.5206	5.2191	1.5267	0.24947	3.3603	11.4322	6.6963
chr10	123822780	123823280	0	NA	9.7624	7.153	18.1791	5.9509	2.6768	4.7414	2.568	3.4688	15.2544	6.9087	1.7487	10.3418	0.10238	3.0412	2.3101	9.4093	7.2763	2.5644	2.1254	0.98923
chr10	123861305	123861805	0	NA	15.9078	1.2556	30.5234	2.038	0.62459	0	0.107	0.27531	0.98265	0.26572	0.20985	0	0.10238	3.2486	7.1299	0.81007	1.1226	0.1179	0.75678	3.8428
chr10	123900393	123900893	0	NA	7.3394	14.6485	8.297	8.7226	3.9483	4.9475	5.029	1.2664	0.37434	0.26572	2.1684	1.4103	9.3163	2.9721	5.4188	2.8353	0.041579	3.2424	1.9805	0.77997
chr10	124067291	124067791	0	NA	19.2088	10.9959	12.3443	7.0107	5.8667	4.3291	11.984	8.6446	0.42113	0	9.5831	0	4.607	6.2899	3.0801	4.0504	1.9542	1.2675	1.9322	1.1224
chr10	124091035	124091535	0	NA	3.1254	0.45658	2.4958	3.4238	6.2682	8.6582	2.568	5.7814	5.0068	7.9716	7.5545	0	2.5594	3.1104	4.5917	0.81007	0.12474	0.67795	1.5297	3.5764
chr10	124228411	124228911	0	HTRA1	3.617	3.6146	3.8112	0	6.3128	8.8643	9.951	8.4243	1.0294	0.79716	11.9614	0.47008	2.8666	1.7971	6.0747	1.5578	0.20789	0.79586	0.48305	0.91313
chr10	124716889	124717389	0	C10orf88	9.4464	12.8222	7.5887	3.6684	28.9318	4.5352	6.848	13.9304	3.4159	0.53144	10.5624	0.94017	4.5046	36.495	18.7945	8.5058	6.1952	4.4214	4.2186	1.1985
chr10	124892408	124892908	0	HMX3	5.7591	9.8925	6.6106	0.57064	3.4129	9.4828	2.568	0.27531	3.0883	0	4.4068	49.8289	6.8593	4.4928	5.8466	2.8664	4.5321	3.154	8.4534	14.5721
chr10	125298332	125298832	1	NA	17.0667	62.8555	25.2619	7.9889	7.1605	4.3291	5.564	3.7992	5.194	44.6408	10.4225	0	41.3603	42.301	91.9478	48.0124	32.5977	38.1127	150.969	111.84
chr10	125733849	125734349	0	NA	10.5701	10.4632	1.484	7.2553	2.0968	5.1537	2.782	14.1507	0.46793	0.53144	6.2255	21.1538	4.607	0	4.8769	1.3397	0.12474	1.9454	5.0398	3.4433
chr10	125995550	125996050	0	NA	4.1438	2.5492	0.23609	1.875	16.7524	0.20615	0.428	0	0.093586	0	0.1399	0	2.2523	3.1104	6.3314	0.18694	0.99789	2.0044	0.61186	4.832
chr10	126729539	126730039	0	MIR4296	6.3561	12.4037	14.3679	5.5433	3.9483	0	5.029	0.055061	0.093586	16.7403	7.4846	0	0.20475	0.20736	17.996	0.12463	2.9937	1.3264	11.4644	4.3564
chr10	126753353	126753853	0	NA	4.9514	5.3648	1.7201	7.1737	7.785	0.61844	7.169	7.3782	0.51472	0	1.4689	0.94017	0	1.5206	4.6772	7.6022	17.5878	12.0263	0.57966	3.5194
chr10	126776078	126776578	0	NA	0.2107	14.4202	4.6207	10.8421	5.7105	0.20615	4.922	10.792	6.9721	0.53144	7.6944	0.94017	28.3584	21.9108	36.2772	10.0013	2.9521	8.2828	13.2195	4.2042
chr10	126835352	126835852	0	NA	5.1621	2.0926	1.6864	1.9565	8.0304	0	6.955	16.7936	1.0762	0.79716	0.4197	0	6.8593	1.5206	5.8751	1.9629	1.8295	1.3854	1.433	2.2067
chr10	126920115	126920615	0	NA	4.7759	6.2018	11.8721	2.1195	4.9075	0.82459	0.749	1.2664	1.1698	0	3.2177	0	6.7569	3.456	7.6718	1.4955	2.9937	3.4487	2.85	0.87509
chr10	127407672	127408172	0	FLJ37035	7.4447	11.7949	7.6899	2.201	4.506	8.8643	9.309	3.9644	1.1698	0	15.0391	0	4.2998	1.6589	5.9321	5.577	6.4863	6.8974	7.1169	12.0039
chr10	127656075	127656575	0	FANK1-AS1	22.5449	40.2929	34.0648	3.8314	9.8819	12.9873	7.276	9.5806	4.3517	12.4888	15.4588	20.6837	8.8044	3.1795	40.384	29.3807	36.9219	37.4937	5.9254	2.1497
chr10	127661666	127662166	0	FANK1-AS1	3.5468	6.8106	0.94437	3.5053	2.1861	4.5352	13.589	5.8915	0.98265	1.0629	6.3654	0	4.4022	0	7.7003	2.8353	1.2889	0.029476	1.0949	1.2365
chr10	127935883	127936383	0	NA	9.4113	0.45658	5.194	1.7934	5.5767	4.5352	23.219	14.0956	1.3102	11.6916	6.6452	0	2.3547	3.456	2.8805	3.3338	0.91473	0.70743	3.8483	1.0843
chr10	128039006	128039506	0	NA	5.408	9.1696	2.2597	0.24456	6.0228	0.20615	0.428	0.11012	0.23396	0	6.2955	0	13.309	4.7692	4.1639	1.4644	1.9958	0.088429	3.2847	0.13317
chr10	128086481	128086981	0	ADAM12	4.811	6.0116	2.4284	0.32608	5.1305	0	13.91	18.5556	0.18717	6.3773	30.3581	19.7435	12.8995	3.1795	4.6772	0.7166	0.91473	0.029476	3.8	0.95118
chr10	128148597	128149097	0	NA	4.3896	2.1687	7.4875	1.875	10.2165	0.41229	3.424	1.1563	2.0589	0	10.6323	30.5554	0.30713	1.5206	3.9072	2.0563	0.083157	0.76638	1.8356	2.3399
chr10	128831833	128832333	0	NA	6.4966	7.4194	10.3206	5.7064	0.15615	4.5352	4.601	6.1118	1.123	0	7.9742	0	8.9068	7.4649	7.0444	5.5147	3.7837	9.6092	7.7127	6.3729
chr10	129372992	129373492	0	NA	8.428	7.0769	3.8112	8.8857	10.2388	4.3291	6.741	13.9304	2.3864	6.643	0.2798	0	2.3547	1.5206	18.8516	19.2548	19.4173	18.8353	3.8	0.51364
chr10	129652225	129652725	0	NA	10.4648	7.6096	5.936	3.7499	4.3721	0.20615	0.214	0.055061	3.1351	0.26572	0.20985	0	2.3547	0.13824	4.1639	4.767	4.5321	3.9498	7.1008	6.5251
chr10	129661381	129661881	1	NA	40.9811	123.352	55.8527	26.4939	13.2948	35.045	7.169	39.6439	20.0273	39.5922	19.376	78.974	142.8158	69.8796	321.5891	51.502	36.2982	33.7797	149.4072	136.9322
chr10	129721166	129721666	0	NA	1.9665	10.0447	3.0017	2.1195	8.7889	0.61844	4.708	1.2113	0.23396	11.4259	1.9586	0.47008	4.7093	6.0134	4.6772	0.062313	0.91473	0.64848	0.12881	0.076095
chr10	132188159	132188659	0	NA	3.8628	5.0604	10.0171	7.6629	1.4499	0.61844	2.568	2.3676	2.1057	1.5943	1.4689	0	34.7058	10.1605	12.1209	15.9522	17.7541	12.5274	43.6516	33.8431
chr10	132892819	132893319	0	TCERG1L-AS1	13.4497	36.7545	9.9833	21.4397	5.8444	0.61844	34.454	11.6179	2.3396	0	1.6088	39.487	69.4116	53.9822	21.6465	59.7897	56.0065	39.7634	86.2726	42.7081
chr10	133609705	133610205	0	NA	20.8593	4.8702	18.1791	10.7606	3.7921	9.6889	7.062	7.1579	0	17.8032	1.6088	49.3588	30.5083	46.8629	18.7945	30.3154	25.4877	24.3768	35.794	16.4554
chr10	133761404	133761904	0	NA	5.1973	1.6361	1.6189	10.353	7.0266	4.5352	4.815	1.5417	3.9306	0	5.1063	0	4.607	4.5619	1.9393	1.5267	1.1226	0.67795	1.9	1.8643
chr10	134330433	134330933	0	NA	6.0401	4.2233	5.2278	12.554	8.7442	0.20615	12.733	8.4794	2.48	0.53144	4.6866	0	0.30713	4.9766	0.77003	2.181	7.4426	6.3963	4.9432	12.4224
chr10	134388821	134389321	0	NA	3.1254	0.87511	6.0035	7.4998	3.4798	0.20615	0.214	2.3676	0.32755	16.7403	0.1399	0.47008	4.7093	1.5206	0.05704	2.8976	9.9373	8.3418	2.7856	3.6525
chr10	134479515	134480015	0	NA	4.7056	3.4624	2.6307	1.7934	5.1305	0.20615	6.955	4.8454	0.046793	0	3.2177	0	2.1499	2.9721	0.77003	2.7106	0.95631	2.5644	1.3847	1.8643
chr10	134481109	134481609	0	NA	1.6505	1.6741	1.6864	1.9565	12.4248	0	0.321	17.3993	0	5.8458	13.7101	0	4.4022	5.9443	0.22816	2.0875	0.041579	0.029476	1.0949	0.019024
chr10	135038872	135039372	0	UTF1	7.7959	5.7833	8.0271	5.4618	5.9559	9.0705	13.696	2.5328	1.2634	1.0629	3.1477	31.4956	4.7093	7.6722	11.2368	7.5711	4.7816	10.7293	30.416	30.9705
chr10	135058401	135058901	0	MIR202	7.7257	7.5335	25.2619	20.7875	2.0968	5.1537	2.354	2.3126	0.18717	6.1115	7.8343	0.47008	20.373	9.262	14.4595	17.9151	15.0931	33.2197	71.3464	49.4234
chr10	135072684	135073184	0	NA	3.3712	2.6253	3.0692	0.8152	6.0228	4.3291	7.062	4.8454	5.9427	6.1115	3.2177	0.94017	2.5594	10.5061	2.6809	2.1498	0.041579	0.67795	1.6263	1.8263
chr10	135122226	135122726	0	ZNF511	6.2156	1.6741	8.0946	7.9074	4.9521	4.9475	4.601	7.0478	6.0363	0.26572	10.6323	0	0.20475	4.8383	0.85559	1.0905	2.0789	2.8592	7.3424	7.4953
chr10	135207493	135207993	0	MTG1	10.2189	1.8644	5.4639	2.6086	11.1088	0.82459	5.136	2.5879	3.7902	0.53144	0.34975	10.8119	2.2523	1.5897	2.6238	2.1498	4.6152	2.1223	8.9042	19.2139
chr10	135513413	135513913	0	NA	5.1621	3.196	4.2834	8.5596	9.3688	0	6.741	6.9377	0.14038	0	1.4689	9.8718	2.1499	0	1.1978	0.65429	0.041579	0	0	0
chr11	283688	284188	0	NLRP6	8.2173	7.914	8.1283	3.6684	3.9929	0.41229	6.955	2.698	4.96	0	8.9535	0	13.0019	5.9443	18.2812	7.9138	2.7442	1.2675	25.7626	22.2767
chr11	439910	440410	0	ANO9	4.0735	1.7122	10.2532	2.038	5.4875	9.2766	4.815	5.0656	2.1525	0	1.6088	0	8.702	2.903	7.4151	6.6987	7.9	6.868	22.8321	25.8341
chr11	518408	518908	0	NA	7.5852	2.6253	10.152	1.7119	9.8373	0.20615	9.095	7.1579	1.4038	11.1602	10.7722	9.8718	0	1.5206	2.5097	1.4021	1.8295	1.3264	3.8322	7.267
chr11	706743	707243	0	EPS8L2	7.4096	11.6427	28.6009	14.1029	33.6162	0.82459	4.922	27.6957	4.0242	0	4.6167	30.0853	8.9068	13.34	17.6823	13.8959	19.4173	36.6979	74.8083	40.4252
chr11	727814	728314	0	NA	0.17558	10.0447	6.0709	9.2933	19.5184	0.61844	6.848	14.426	2.1525	16.7403	4.7566	0	0.10238	1.6589	4.5346	4.1438	4.5737	4.4804	4.3796	10.1586
chr11	804182	804682	0	PIDD1	10.8159	12.0232	23.8116	14.3475	28.3295	5.3598	11.77	16.6284	6.317	28.6977	13.7801	29.6153	28.0513	10.6444	17.1404	42.8716	25.7372	23.8757	62.4422	16.3794
chr11	1073358	1073858	0	MUC2	7.9364	9.2837	24.6548	0.16304	25.7866	0.20615	0.321	1.4866	3.0415	0.53144	0.1399	0	11.1591	6.4281	19.1368	7.3841	1.2058	2.2402	10.8686	7.8568
chr11	1147790	1148290	0	MUC5AC	1.6505	3.8048	10.0845	2.038	13.6963	0.20615	0	8.8098	1.0762	0	3.0778	0	2.3547	2.903	2.5953	1.3709	0.083157	1.297	1.8195	0.3995
chr11	1372727	1373227	0	NA	48.4258	20.2035	2.9006	3.5053	6.7812	0	0.214	29.1273	2.0121	0	10.6323	0	0.10238	0	0.22816	0.77892	0.95631	1.238	0.74068	1.4838
chr11	1598017	1598517	0	KRTAP5-AS1	9.3761	8.9413	11.7034	2.1195	2.1638	0.82459	0	8.2041	0	5.8458	4.4768	0	2.1499	4.4236	10.9231	0.68545	0.041579	0.029476	2.4475	0.19024
chr11	1676360	1676860	0	NA	1.7558	9.8925	7.5887	7.4183	3.1452	9.0705	0.214	26.8698	2.0589	1.3286	0.2798	10.3418	17.3017	1.6589	23.8996	24.5826	18.8767	20.9871	13.8957	3.9759
chr11	1793768	1794268	0	CTSD	5.4431	2.8917	6.0035	5.3803	4.3275	0	9.416	13.3248	0.23396	0.26572	1.8187	0	4.8117	1.5206	2.7094	2.6795	2.661	5.6594	6.3279	3.9189
chr11	1817741	1818241	1	NA	1.5802	2.5492	2.4284	74.9982	1.6507	0.41229	0.535	4.6251	2.0589	11.4259	0.06995	0	4.607	1.4515	6.8447	2.181	13.2636	10.6999	4.5407	0.7229
chr11	1851807	1852307	0	SYT8	15.8025	29.6014	31.805	26.5754	10.8411	9.2766	11.342	29.6228	4.3985	1.0629	7.4146	1.8803	38.8009	55.3645	42.8938	57.4529	50.8092	99.1285	34.2482	15.276
chr11	2098647	2099147	0	NA	4.1789	3.3102	2.968	7.4183	6.8928	4.7414	11.235	16.8487	6.9721	0	18.2568	1.4103	0.10238	0	3.8502	4.1438	0.20789	2.5939	1.272	0.15219
chr11	2421562	2422062	0	TSSC4	10.4648	14.3061	13.5585	2.1195	6.8482	12.9873	16.478	4.7903	5.6151	5.5801	6.5053	0	7.064	4.4928	5.7895	6.1379	3.7421	5.1289	9.822	15.8657
chr11	2919871	2920371	0	SLC22A18	1.1237	1.0273	2.4621	0.32608	5.5098	19.1717	2.461	4.9004	8.5163	6.9087	9.1634	39.487	7.4735	6.1516	2.7949	0.2181	0.95631	0.7369	1.1915	0.17121
chr11	3117084	3117584	0	NA	1.6154	2.5492	0.10118	0.32608	13.5402	8.6582	0	0	11.2303	22.3204	5.1763	10.3418	0.10238	3.0412	1.2549	0.68545	0	4.333	2.6246	2.2638
chr11	3637182	3637682	0	NA	14.7841	39.0754	19.5619	16.2224	11.488	9.0705	7.276	18.7207	18.062	11.9574	14.1997	9.8718	43.6126	22.2564	64.4262	29.1315	20.4567	16.3888	62.3939	45.7709
chr11	3926588	3927088	0	NA	5.5484	6.0877	3.2716	2.038	8.4989	0.41229	1.819	0.44049	5.5215	0.79716	6.2255	19.7435	4.7093	0.20736	3.3653	1.4332	0.95631	3.9203	1.5619	0.076095
chr11	4066130	4066630	0	NA	3.1254	2.0926	0.91064	0.08152	4.9298	14.018	0.321	0.055061	21.2907	17.5375	5.8758	0	6.4497	1.5206	2.5953	2.0563	2.8274	0.7369	1.433	0.43754
chr11	4485421	4485921	0	NA	27.2505	68.0681	53.3906	24.7005	11.3318	5.566	36.594	41.2407	16.0031	17.006	29.5187	11.282	142.0992	123.5162	91.0637	111.9459	49.146	49.1663	116.1895	182.1704
chr11	5705944	5706444	0	TRIM5	3.3712	11.5286	2.5296	5.3803	8.7889	22.2639	5.136	11.7831	6.5978	0.79716	12.1013	0	13.0019	3.1104	2.7949	1.4021	2.7442	3.9498	1.8517	15.8847
chr11	5711539	5712039	1	TRIM22	23.5633	42.0432	24.0814	10.6791	123.3785	49.8876	57.994	92.8329	48.8984	5.5801	50.7134	59.2305	17.6088	68.981	92.1474	20.6257	23.1593	20.0438	26.1491	56.0436
chr11	5886928	5887428	0	OR52E8	7.0233	12.3656	14.4354	2.038	10.5734	9.0705	3.21	9.4705	2.1993	1.0629	1.8187	0	2.3547	7.534	30.6873	3.4584	4.4905	1.916	0	0.58973
chr11	6704224	6704724	0	MRPL17	9.2708	2.8156	18.3478	0.4076	8.6327	26.3868	9.202	5.1757	7.1593	14.8803	6.5053	9.8718	6.6545	7.4649	5.1336	3.6453	3.2016	8.9608	10.3373	10.482
chr11	6756426	6756926	0	NA	4.8461	2.397	3.9124	0.08152	4.7736	27.0053	0.535	3.0284	6.4574	12.2231	9.5131	0	0	0.069119	2.7949	1.4332	0.041579	0.029476	0	0.93216
chr11	7626690	7627190	0	PPFIBP2	9.1303	3.1199	8.2295	3.8314	11.2649	18.141	5.029	10.792	2.5736	12.4888	3.2177	0.47008	0.10238	3.3177	2.196	3.4272	3.2016	1.5622	1.4652	2.7965
chr11	8008464	8008964	0	EIF3F	13.0283	8.5228	5.1603	7.0107	8.0304	1.6492	14.338	7.2681	10.2944	0	9.4432	49.8289	4.5046	4.4928	4.4491	8.0696	7.3594	13.7064	7.6644	21.0211
chr11	8625769	8626269	0	NA	7.0584	6.2399	7.555	3.5869	11.711	8.8643	5.029	1.4316	3.1819	0.26572	19.6558	10.3418	0	7.3266	4.6202	1.4644	3.6589	1.3854	2.4958	2.5301
chr11	8710122	8710622	0	SNORA3B	21.2456	15.2573	13.2549	10.8421	8.075	27.2114	21.828	13.3248	15.3948	24.4462	11.9614	0.47008	9.0092	4.4928	5.3902	4.2373	3.1184	6.6321	11.9152	17.1974
chr11	9160405	9160905	0	NA	24.9679	16.0183	10.152	27.0646	10.8411	9.4828	4.922	10.1312	0.093586	0.53144	10.9121	29.6153	9.5211	13.5474	5.2762	19.878	9.0226	10.1693	2.1898	1.1414
chr11	9336201	9336701	0	TMEM41B	3.9682	5.3267	8.8366	2.201	5.1975	0.61844	11.984	3.9093	18.1088	8.503	6.7152	0.47008	0.40951	5.8751	1.483	2.0563	6.1952	4.4509	7.2457	11.4332
chr11	9385692	9386192	0	NA	2.8796	8.2564	8.9378	4.1575	11.7333	5.1537	11.877	3.8543	10.2944	1.5943	26.8606	0	9.0092	7.2575	8.8411	4.8916	7.1931	5.8068	8.8237	16.912
chr11	9482447	9482947	0	ZNF143	12.5366	10.273	13.1874	5.6249	9.1458	0.61844	14.231	8.0389	18.296	24.4462	8.1141	0.47008	6.6545	2.0045	3.3083	9.5028	2.9105	7.8112	11.2873	11.9278
chr11	9496869	9497369	0	NA	0.28093	6.0496	6.9479	2.038	5.9559	13.3996	0.321	15.4721	5.1004	0.26572	9.3033	0	8.702	1.5206	11.2083	5.3901	0.95631	6.9564	7.2296	5.8973
chr11	9587482	9587982	0	WEE1	8.6036	5.0224	6.442	5.4618	14.4325	5.1537	4.815	7.2681	4.2113	17.8032	18.6765	0	2.3547	5.9443	5.0765	7.2907	1.871	8.1354	2.8178	2.9106
chr11	9631453	9631953	0	NA	26.6535	45.9241	43.2049	14.1029	37.0069	14.6365	31.886	28.5216	12.0725	33.4806	45.1174	0	8.702	20.5284	103.8976	21.685	16.7146	17.5089	49.3677	37.4005
chr11	9781112	9781612	0	LOC440028	5.724	9.8545	15.6833	0.65216	19.6522	4.3291	16.799	23.9515	11.3238	6.1115	27.2803	0	6.7569	12.165	2.9375	2.2121	1.7879	0.1179	3.7839	8.047
chr11	9823762	9824262	0	NA	1.6856	9.512	12.8839	1.7934	9.7703	1.0307	7.811	17.7847	6.2702	0.53144	14.2697	29.6153	0	10.2297	9.326	25.1434	14.9268	17.1257	4.428	3.6906
chr11	9927507	9928007	0	NA	5.127	2.8156	14.8064	5.5433	13.0941	10.5135	9.844	2.8632	7.8144	6.643	34.9048	0	2.1499	1.5897	1.5115	3.5207	3.9916	7.1332	1.111	8.1611
chr11	10066049	10066549	1	NA	28.5147	51.8976	97.9784	24.945	24.4036	43.9094	29.746	70.9186	18.2024	27.9005	64.3535	19.7435	206.5967	74.165	94.7427	33.5869	28.0656	34.6935	210.3841	201.213
chr11	10512039	10512539	0	NA	7.3043	7.0389	4.452	3.7499	12.0456	4.3291	0.321	16.7936	4.9132	0	0.6995	0	6.9616	1.728	1.7397	0.74776	2.7026	1.3264	1.1271	0.38047
chr11	10681106	10681606	0	MRVI1	5.6889	28.1176	4.081	9.1302	12.291	5.1537	16.371	3.7441	3.0883	0	1.6788	0	4.8117	6.359	4.6202	0.81007	2.8689	3.2129	4.2025	1.3317
chr11	10830152	10830652	0	EIF4G2	14.6788	10.5774	10.7253	12.554	10.9303	4.5352	3.745	6.7725	14.5525	1.5943	7.1348	0.47008	4.9141	6.359	1.5971	4.7358	8.2742	7.8701	7.7288	16.1511
chr11	10921243	10921743	0	NA	4.3545	13.8115	5.8349	8.8041	15.1463	10.5135	12.626	22.4098	24.2854	12.4888	9.7929	0	11.7733	14.2386	5.1906	3.6765	8.981	5.3352	1.3686	2.2828
chr11	11834781	11835281	0	NA	16.4697	4.2614	8.0946	0.16304	6.8928	0	2.782	12.0584	2.3396	0.53144	9.3033	0	0.10238	0	2.0534	0.68545	1.7879	0	1.4008	0.038047
chr11	11998758	11999258	0	NA	3.4063	2.9297	5.8349	2.038	12.9379	4.7414	4.922	6.1118	10.0604	0	22.9434	0.47008	6.9616	7.6031	3.9642	0.18694	0.12474	0.088429	3.3169	3.2721
chr11	12063781	12064281	0	NA	2.7742	1.9785	0.33727	2.201	20.0091	17.9348	9.523	16.5183	4.3985	0	21.0548	0	6.5521	8.8473	3.8217	0.74776	2.661	1.3559	2.2059	1.2365
chr11	12065435	12065935	0	NA	3.3712	5.9355	5.2952	7.0107	23.6897	8.8643	23.754	11.8932	5.9895	0.53144	10.4924	0	4.7093	13.4091	2.0249	2.7729	3.7005	4.4804	2.2381	6.411
chr11	12087678	12088178	1	NA	8.3578	30.819	43.4073	8.7226	51.2832	4.5352	25.894	27.035	4.071	0.79716	64.7033	9.8718	31.3273	31.3802	15.1725	8.7862	5.3221	5.4826	13.5415	1.2365
chr11	12101655	12102155	0	NA	9.938	5.0604	23.0359	5.5433	12.0233	8.6582	25.252	16.9037	3.3691	0	44.0682	0	8.5997	12.165	10.6379	4.7047	5.3637	6.9859	3.4135	0.019024
chr11	12188476	12188976	0	MIR6124	6.321	7.5335	3.3727	3.7499	13.0941	0.61844	14.017	10.6268	0.60831	0.26572	33.9955	0	2.3547	19.2843	2.9661	0.81007	1.9542	0.7369	3.4941	2.1306
chr11	12204590	12205090	0	NA	2.3879	5.517	0.371	3.9129	20.2991	0.20615	22.042	11.5628	2.0589	1.0629	32.1768	0	0.92139	9.8149	3.3939	0.77892	1.1226	0.76638	2.5441	0.076095
chr11	12695651	12696151	0	TEAD1	4.6705	9.8925	16.1892	2.5271	9.8373	9.6889	11.984	7.1029	8.6567	24.7119	10.7722	0.94017	2.3547	1.6589	8.0711	2.0563	0.95631	0.82533	6.7466	9.8923
chr11	12715141	12715641	0	NA	3.5117	11.7949	7.8922	2.1195	10.6849	8.6582	5.136	13.1045	13.4295	1.5943	15.4588	20.6837	6.7569	1.8662	4.4491	2.7729	2.7026	0.70743	3.011	11.243
chr11	13147841	13148341	0	NA	4.6705	0.41853	8.1958	2.1195	10.1719	0.41229	7.169	8.3693	2.1993	0.26572	6.1556	2.3504	2.3547	0.13824	3.2227	0.031157	0.041579	0.14738	0.85339	0.93216
chr11	13161792	13162292	0	NA	0.98327	8.4467	12.0407	3.5053	18.7377	4.5352	11.877	20.0422	1.6845	0.26572	4.5467	20.6837	4.8117	7.7414	5.4473	0.24925	0.95631	0.14738	4.0576	1.2556
chr11	13162375	13162875	0	NA	0.80768	3.3482	5.0254	0.32608	5.5098	0.20615	6.527	1.1012	7.5336	0	0	0	2.0475	4.2854	7.1014	1.8694	0	2.3876	3.639	3.0628
chr11	13237517	13238017	0	NA	5.8294	10.1588	8.0609	0.48912	13.964	0.61844	3.103	4.3498	8.2823	0.79716	11.5417	0	6.7569	10.7135	2.7949	0.68545	0.16631	0.619	4.283	2.2067
chr11	14443803	14444303	0	NA	5.408	1.0273	2.6645	0.16304	14.1871	0.20615	20.758	13.1596	8.3291	7.1744	34.4851	0.94017	8.9068	9.1237	5.105	0.18694	1.871	0.619	4.6695	9.7401
chr11	14541744	14542244	0	PSMA1	6.637	10.1588	9.7135	25.5972	6.6697	1.2369	7.918	8.6996	10.1072	28.6977	6.7152	0.47008	2.5594	4.5619	3.3939	4.8916	6.32	2.6823	10.144	9.5879
chr11	15671506	15672006	0	LOC102724957	0.2107	4.3375	6.0035	4.239	4.5952	10.1012	4.922	15.307	4.3517	12.4888	6.5753	1.4103	6.7569	2.1427	3.2513	0.74776	1.7463	2.5939	8.083	13.4497
chr11	17134187	17134687	0	NA	11.0969	13.3549	12.4117	10.9236	14.3655	12.9873	6.848	29.3475	2.0589	1.0629	3.2177	0	28.1537	17.4181	21.9317	13.3662	10.6441	15.0329	10.933	4.2803
chr11	17288998	17289498	0	NUCB2	4.0384	4.1092	3.0692	0.4076	6.4466	0.20615	11.77	8.3693	3.0415	0.79716	11.8914	0	4.2998	1.5206	4.0213	4.6112	1.871	0.70743	1.0305	2.5872
chr11	17391324	17391824	0	NA	8.3929	11.3383	5.3627	10.9236	4.8406	12.9873	7.169	7.2681	4.071	0	3.2876	1.4103	6.6545	6.1516	20.1064	4.6423	9.8126	4.4804	8.4373	6.2017
chr11	17400168	17400668	0	KCNJ11	3.9682	8.0282	17.5383	18.2604	7.2274	9.6889	2.996	10.6818	0.046793	11.4259	0.34975	0	13.309	3.1104	13.7751	4.7047	13.4299	7.0448	22.494	15.4852
chr11	17493009	17493509	0	ABCC8	7.5501	4.1853	9.3088	7.4998	3.9037	18.5533	9.202	0.11012	2.3396	0	9.1634	9.8718	7.064	1.6589	6.3029	5.3589	8.7731	5.8068	12.672	0.49461
chr11	18127405	18127905	0	SAAL1	8.4982	3.6146	10.894	7.1737	6.6028	4.7414	9.309	8.3142	2.2928	11.4259	6.4354	0	0	5.8751	4.5917	4.767	4.6152	4.9815	6.4085	6.2017
chr11	18405705	18406205	0	NA	12.1152	7.153	11.1638	2.1195	5.6213	17.7287	9.951	9.5256	3.1819	5.8458	6.7851	0	7.1664	6.1516	2.1105	0.74776	2.7858	3.9793	2.2703	0.11414
chr11	19092587	19093087	0	NA	1.2291	5.2887	4.5532	4.3205	5.7774	12.9873	2.568	4.0195	18.1088	12.2231	13.7101	0	0.40951	4.5619	0.39928	4.0504	5.2805	4.392	1.9161	2.8345
chr11	19668434	19668934	0	NA	0.2107	2.6253	2.4284	2.1195	7.9858	9.2766	4.494	2.3676	7.4868	0	3.0778	0.94017	4.7093	1.5206	0.82707	1.4644	0.95631	0.64848	0.080508	0.17121
chr11	19677685	19678185	0	NA	3.1956	3.3863	0.87691	1.7934	2.0968	4.7414	4.815	1.2664	25.3149	35.0749	3.0078	29.6153	6.6545	0.20736	2.7094	0.09347	0	0.67795	4.7178	3.7667
chr11	20389108	20389608	0	HTATIP2	6.918	3.919	8.2632	10.7606	5.8221	9.0705	2.247	8.8098	5.9895	11.4259	7.8343	0	2.457	1.6589	0.2852	3.3961	0	1.297	0.56356	1.1985
chr11	20505457	20505957	0	NA	16.0483	15.4475	10.3206	16.467	14.0979	5.3598	7.169	10.9021	10.1072	6.9087	3.2177	9.8718	40.8484	20.3902	15.9996	12.6185	12.2241	14.9444	6.1025	8.5987
chr11	20631535	20632035	0	NA	3.8628	5.9736	4.7218	7.4183	7.4951	5.1537	6.848	6.9927	2.3396	11.4259	1.8886	1.4103	4.5046	1.6589	3.7646	4.6735	1.7879	3.8909	4.6212	4.2803
chr11	22372512	22373012	0	NA	0.98327	1.8263	8.9378	5.1357	9.1458	21.6455	11.663	6.1668	1.2634	28.432	3.1477	0	0.20475	1.4515	3.7361	2.6483	0.99789	1.857	0.41864	0.79899
chr11	22851358	22851858	0	SVIP	10.535	6.2399	5.1603	4.1575	9.3242	5.1537	3.21	6.0567	11.5578	11.1602	1.9586	0	8.702	2.9721	1.7112	6.0132	1.9542	6.9269	4.8949	6.2207
chr11	27231047	27231547	0	BBOX1-AS1	7.0584	3.5004	11.1301	0.57064	7.5174	13.3996	16.585	9.8009	4.2113	0	9.1634	0.47008	2.2523	5.806	6.7877	1.4021	0.083157	1.8865	3.1237	0.87509
chr11	27545582	27546082	0	MIR8087	4.1438	6.7345	2.3947	5.5433	4.3721	0.41229	6.955	13.1045	1.4506	5.8458	6.3654	0	0	1.5897	6.3884	4.6735	1.7463	1.297	11.2067	7.0958
chr11	27657225	27657725	0	LINC00678	0.35117	0.30438	0.13491	19.1571	18.6038	0.82459	0.214	0.055061	2.2461	1.3286	0.06995	29.6153	0.20475	0.069119	0.82707	0.062313	0.083157	0	1.1432	1.3507
chr11	27955648	27956148	0	NA	3.3712	15.9041	3.7775	3.8314	13.3171	0.20615	7.811	16.0778	1.2634	1.0629	29.3088	0	6.5521	6.1516	2.2245	1.4332	0.87315	0.64848	3.9288	2.5111
chr11	28131543	28132043	0	METTL15	8.0768	9.3979	10.4218	12.9616	6.0897	5.566	7.49	1.2113	17.5941	11.4259	10.9821	0.94017	8.702	5.9443	5.7325	4.6423	2.7442	4.5099	4.8627	5.4217
chr11	28161349	28161849	0	NA	3.8979	17.426	19.8992	8.0705	2.6545	9.6889	5.457	6.3871	5.9895	0	9.2333	0	30.9178	28.0624	32.7692	19.5664	11.3926	10.4641	35.0533	20.5075
chr11	28312528	28313028	0	NA	4.9163	7.6857	6.1721	5.5433	3.5914	0.20615	4.601	10.4065	0.14038	0	0.2798	0	2.2523	1.5206	17.1119	1.4644	4.4073	1.4443	2.7695	0.93216
chr11	28542606	28543106	0	NA	22.1586	38.6188	37.4712	50.7053	18.2915	44.1155	3.317	30.669	9.3586	0.26572	12.0313	0.47008	90.706	68.4281	88.9532	75.7419	55.1334	53.3519	19.016	19.9178
chr11	28588113	28588613	0	NA	34.4845	6.0496	10.1857	0.16304	8.4096	4.3291	0.107	0.22024	4.96	0	18.1869	0	6.4497	0.069119	2.852	0.74776	1.7879	0.029476	2.85	2.5111
chr11	28857726	28858226	0	NA	13.4848	1.2175	14.3342	5.7064	19.2284	0.20615	2.461	10.0211	3.6966	0.53144	35.0447	0.94017	8.702	4.4236	2.2531	2.6172	0.083157	0.1179	1.4491	3.1389
chr11	29114895	29115395	0	NA	4.6705	4.3755	2.597	0.16304	9.0788	0.41229	4.815	18.5556	3.2287	17.006	3.3576	0	0	0.20736	3.9642	0	0.87315	0.058952	0.016102	0
chr11	29141482	29141982	0	NA	9.1303	4.2994	12.5804	2.1195	9.1458	0.61844	2.782	4.7903	0.093586	0	11.2619	0	0	0.13824	2.1675	0.7166	0	1.297	0.35424	2.4731
chr11	30219374	30219874	0	NA	3.8628	9.8164	6.5094	17.4452	3.636	0	7.062	4.6802	16.1903	6.643	9.5131	0	36.5486	24.9521	12.4061	15.9522	9.6878	11.9379	41.2524	24.921
chr11	30344362	30344862	0	ARL14EP	3.4063	13.0885	3.1704	7.0922	4.9967	4.7414	7.704	6.1118	10.388	11.6916	1.6788	40.4272	4.5046	1.7971	2.3101	3.6142	4.6568	3.8024	7.8576	12.3463
chr11	31677073	31677573	0	NA	7.0233	3.6526	5.1603	3.9129	9.9265	8.6582	25.359	10.6268	4.3985	0.26572	10.7023	0	4.4022	5.9443	3.9928	1.4644	1.0395	0	0.37034	3.5955
chr11	32102643	32103143	0	RCN1	15.943	9.1696	3.6426	8.9672	14.4101	4.7414	6.848	17.7847	4.3985	0.26572	3.1477	0	17.4041	21.9799	15.2866	4.6112	1.7879	4.4214	13.0101	2.9296
chr11	32325095	32325595	0	NA	7.0584	6.1638	20.9448	15.7333	17.3546	8.8643	4.922	12.0584	5.3812	1.0629	6.5053	9.8718	0.30713	0.069119	11.465	0.87239	0.083157	0.7369	0.49915	0.93216
chr11	32584601	32585101	0	NA	1.1237	2.6634	0.87691	0.24456	10.8411	0.20615	6.955	18.8309	3.2755	12.2231	1.8886	10.8119	2.2523	0.069119	2.852	1.3709	0	0.70743	1.0466	1.9214
chr11	33067352	33067852	0	TCP11L1	9.2357	6.5062	30.3547	10.4345	12.4472	1.0307	10.272	12.7191	1.3102	5.8458	5.3162	0.47008	2.2523	1.6589	5.818	0.77892	2.9105	1.3854	0.43474	1.2556
chr11	33082943	33083443	1	NA	22.9312	54.6751	74.0993	20.9506	33.3709	12.9873	19.046	46.8019	0.32755	0.53144	17.2076	0.94017	17.1993	30.5507	24.8978	31.5306	16.6315	30.4194	16.311	7.0958
chr11	33711789	33712289	0	NA	0.45652	4.3755	7.555	1.7934	18.3584	5.566	4.815	14.1507	7.2061	17.006	33.9255	0	0.61426	1.7971	6.5881	1.5267	1.2474	0.14738	1.4814	2.6443
chr11	34195810	34196310	0	NA	1.5802	6.8106	2.968	4.076	2.476	4.3291	0.535	7.6535	14.0378	5.5801	7.9043	0	0.30713	3.0412	2.7094	2.181	0.99789	3.2129	6.3279	5.631
chr11	34226472	34226972	0	NA	2.5284	6.5823	3.8112	0	10.6403	0.41229	2.675	9.5256	2.0121	0.26572	1.6788	0	8.8044	3.1795	2.8235	0.031157	0.24947	0.67795	4.3635	0.47559
chr11	34296187	34296687	0	NA	4.1438	4.2614	3.2041	12.3095	7.8074	4.7414	2.568	14.2057	1.4506	1.3286	1.8886	0	4.5046	0.13824	4.9054	14.0205	10.8936	17.5973	4.5085	1.3126
chr11	34323953	34324453	0	NA	3.1605	3.6146	1.5515	0.16304	8.4096	4.5352	4.815	9.911	4.3049	11.9574	2.0285	9.8718	4.607	1.4515	1.5971	0.65429	1.1642	0.20633	2.1254	2.9867
chr11	34402202	34402702	0	NA	0.28093	3.6146	3.339	4.6466	9.8596	9.4828	6.741	10.6268	2.4332	0	18.3967	0	2.2523	1.4515	5.818	1.4021	0.16631	0.088429	0.048305	0.057071
chr11	34523034	34523534	0	NA	6.9882	5.1365	3.0355	8.9672	12.4472	0	4.708	4.7903	5.2408	0.53144	10.9821	1.4103	0.30713	1.5206	5.1621	1.4021	0.91473	0.23581	1.6263	1.5029
chr11	34676305	34676805	0	NA	11.4831	8.675	23.5081	12.391	15.7262	4.5352	0.535	10.4065	9.5457	1.5943	28.2596	1.4103	2.6618	4.7001	2.1675	2.181	5.3637	0.26529	1.578	6.8866
chr11	34706882	34707382	1	NA	39.2253	34.2053	54.9421	16.1409	70.2439	0.20615	14.659	37.6067	2.2461	1.5943	25.6715	39.487	30.2012	55.3645	33.9956	56.4871	34.2193	28.0319	16.633	2.9106
chr11	35057335	35057835	0	NA	1.8963	1.2175	3.6088	10.4345	13.0717	9.4828	4.922	8.6446	3.0883	0.53144	40.6407	0	0.30713	1.728	0.85559	2.7418	1.0395	0.7369	0.49915	0.53266
chr11	35078055	35078555	0	NA	0.87792	5.9736	5.9698	10.8421	7.4504	5.566	4.708	8.149	7.3933	1.0629	1.6088	0	0.10238	7.3958	4.4206	1.3709	1.871	0.029476	1.7873	1.2365
chr11	35105161	35105661	0	NA	0.45652	7.3813	2.3609	2.1195	6.9597	5.566	16.264	8.8648	1.1698	28.1662	31.7571	0	2.457	8.8473	4.7343	0.18694	0	0.058952	0.14491	1.7502
chr11	35358758	35359258	0	NA	6.2508	5.4028	1.6864	2.6902	6.9597	0.61844	4.922	11.8932	14.7865	22.5861	12.3811	0.47008	0.10238	4.631	3.2227	6.0132	0.20789	0.79586	1.7229	1.2175
chr11	35651471	35651971	0	NA	3.4063	5.0604	2.4958	1.9565	12.1126	4.3291	12.091	15.307	2.2928	0	21.0548	0	6.6545	1.728	3.5935	2.2121	2.9937	1.297	0.85339	6.1827
chr11	36171200	36171700	0	NA	3.5819	5.9355	2.4284	7.4998	11.8226	0	7.49	13.1045	11.9322	18.3346	20.9149	0.94017	9.1115	11.8885	1.483	4.175	0.99789	3.8024	5.8771	6.468
chr11	36477198	36477698	0	NA	3.9682	1.7883	4.3508	0.16304	8.5212	0.20615	9.309	4.6251	5.1472	1.0629	3.0078	0.94017	7.2688	3.2486	3.3939	0.031157	0.083157	0.67795	4.2347	1.3697
chr11	36615713	36616213	0	C11orf74	7.0936	7.7618	6.0035	7.9074	5.9782	8.8643	9.309	9.5806	8.0484	6.1115	12.0313	10.3418	4.8117	4.7692	6.9873	5.3589	12.432	4.952	7.3424	9.0362
chr11	38616447	38616947	0	NA	3.02	1.8263	0.742	9.3748	6.2905	18.141	2.782	4.6802	3.3223	0	13.5003	1.4103	13.0019	8.7781	3.1372	7.2595	4.3658	6.8385	27.6304	21.2684
chr11	40350688	40351188	0	NA	7.7959	0.076096	1.0456	2.3641	10.2165	4.7414	13.803	13.3248	4.3049	0	9.5831	19.7435	8.5997	17.4181	0.85559	0.031157	0.041579	0.64848	1.3847	0.11414
chr11	41507640	41508140	0	NA	8.0066	3.2341	5.1266	1.875	14.3878	26.7991	2.568	3.579	11.1367	0	3.3576	0	8.702	3.1104	2.5668	1.4644	0.95631	1.238	2.1415	0.62778
chr11	43332931	43333431	0	API5	14.152	4.8321	4.0473	7.1737	4.5283	5.3598	5.136	1.5968	10.622	12.2231	11.9614	19.7435	0	1.5897	0.74151	2.1498	2.7858	4.392	1.9966	4.7179
chr11	43852522	43853022	0	NA	6.2859	6.0116	3.1029	3.9129	11.9118	0	23.861	15.6373	2.3396	0.79716	20.775	0	2.1499	7.6031	2.0249	2.6172	0.24947	0.029476	2.0771	1.7882
chr11	43942149	43942649	0	ALKBH3-AS1	3.1956	0.91315	5.936	0.16304	10.7742	13.8119	7.276	11.8932	2.2928	0.26572	12.5909	0	2.3547	5.8751	2.7094	3.3649	0.041579	1.3264	4.2991	3.8428
chr11	44087531	44088031	0	ACCS	7.0233	5.2506	3.0692	5.4618	5.2421	0.61844	0.535	5.1207	10.3412	0.79716	7.7644	39.487	2.2523	0.20736	3.5935	2.0252	7.2763	2.7118	3.4941	15.314
chr11	44586426	44586926	0	CD82	3.9682	3.5385	1.6864	19.4017	5.599	0.82459	4.815	8.3142	7.4868	16.7403	3.4275	0	0.20475	3.3868	4.1354	5.6394	1.4553	3.5371	4.8788	3.6335
chr11	44590617	44591117	0	CD82	2.704	2.4731	0.91064	3.4238	9.8596	4.5352	7.276	8.6446	3.9774	5.5801	14.8293	0	7.064	11.8885	3.3939	0.74776	0.041579	0.14738	1.9	0.24731
chr11	44883752	44884252	0	NA	0.31605	1.8644	1.8887	0.08152	4.0598	4.7414	22.577	9.3604	5.0536	0	10.5624	0.47008	8.8044	3.1795	2.1105	0.65429	3.7421	1.3264	3.3974	7.1529
chr11	45168775	45169275	0	PRDM11	5.3026	8.5608	1.7201	5.2988	5.4428	4.9475	0.749	2.6429	9.3586	0.53144	1.6088	0	2.3547	0.20736	3.8787	0.77892	0.91473	3.2129	7.7449	7.9709
chr11	45201845	45202345	0	NA	2.2826	12.4798	7.6561	10.5976	5.599	8.6582	7.062	0.16518	7.1125	0	0.06995	0	8.702	0.27648	3.2513	0.062313	0.12474	0.17686	4.3152	4.3374
chr11	45757901	45758401	0	NA	4.811	8.9413	8.3307	1.7119	9.3242	8.8643	10.165	1.4316	0.046793	7.1744	12.3811	0	26.2085	43.8907	11.8072	23.6791	3.5342	8.1944	4.1542	1.4077
chr11	45939246	45939746	0	PEX16	6.2156	9.2837	7.3189	13.1247	6.0674	9.6889	7.276	1.2664	2.5736	1.0629	4.9664	0	9.0092	0.20736	5.7895	5.8575	8.3573	8.4302	8.5983	23.1137
chr11	46401957	46402457	0	MDK	7.6203	3.5385	0.9781	10.6791	8.4766	0	11.77	2.3676	2.1525	17.2717	13.5003	0	4.4022	1.6589	5.6184	4.2996	0.41579	2.0339	2.8178	7.9138
chr11	46575627	46576127	0	NA	9.2006	15.79	8.7691	12.7171	8.142	0.41229	13.803	9.4705	2.6204	11.6916	7.6944	1.8803	0	3.0412	2.6238	3.583	4.8231	8.106	0.86949	0.24731
chr11	46670677	46671177	0	NA	2.3879	4.1472	3.7775	5.5433	8.4319	4.9475	6.955	3.7441	16.6114	1.0629	8.1141	0	0	1.5206	3.3368	0.15578	2.9105	1.3264	0.38644	4.1852
chr11	46679225	46679725	0	NA	6.8477	4.3375	8.668	12.554	14.0532	13.8119	4.815	25.3831	0.28076	0.26572	18.6066	0	4.4022	3.0412	17.1974	10.7491	12.8062	17.0667	4.2186	2.9106
chr11	46708952	46709452	0	NA	2.6689	4.2994	1.7201	4.076	3.0337	5.566	0.642	26.0439	11.0431	1.3286	3.1477	0	0.30713	3.0412	3.2798	0.2181	3.7005	3.773	0.54746	0.13317
chr11	46721779	46722279	0	ARHGAP1	7.1638	6.3921	9.0052	24.5374	5.5544	14.4303	7.383	0.66073	20.5888	17.5375	2.4482	10.3418	6.8593	3.3177	5.7895	6.356	13.1389	9.8745	4.6695	17.1403
chr11	46732349	46732849	0	F2	1.6856	0.41853	0.84319	7.4183	9.2573	13.3996	2.996	22.6851	0.28076	22.3204	1.7487	0	0.10238	2.9721	3.8787	0.65429	0.12474	1.916	2.4636	4.0901
chr11	47198305	47198805	0	ARFGAP2	14.7841	19.6709	15.4472	11.5758	8.2758	9.6889	25.252	23.7313	4.1646	6.643	8.3939	0	5.5284	3.3868	0.62744	3.3026	12.432	7.8112	10.9813	13.9253
chr11	47236300	47236800	0	DDB2	69.3202	124.3412	157.8109	106.8724	151.6188	149.2506	78.645	129.3934	105.4241	40.9208	160.1844	60.1707	140.154	149.0212	108.4893	233.6751	332.9207	235.6033	206.1011	162.3097
chr11	47270227	47270727	0	ACP2	1.9665	9.9686	9.7135	5.7879	7.562	13.1934	9.737	20.4276	6.5042	6.1115	9.653	0.47008	2.5594	0.27648	6.3314	9.347	19.7915	13.3232	8.3085	14.4009
chr11	47376694	47377194	0	MYBPC3	4.9163	5.3648	7.9597	11.2497	5.1529	13.6057	9.095	2.5879	4.0242	7.4401	1.4689	0	4.2998	1.728	0.82707	8.8797	11.351	13.8243	5.378	11.5283
chr11	47429739	47430239	0	SLC39A13	5.4782	6.1638	4.0473	12.8801	9.9042	5.9783	5.35	7.213	12.5872	0.53144	7.9043	19.7435	5.0165	6.5663	5.7325	4.175	2.9937	8.666	7.4068	15.1809
chr11	47600268	47600768	0	KBTBD4	13.239	12.7081	10.8603	9.5378	5.8667	13.1934	16.692	5.5612	13.2423	0	3.7073	0	17.6088	7.8105	4.0498	12.2446	20.4983	12.0263	6.5051	16.2081
chr11	47663744	47664244	0	MTCH2	3.7926	11.6808	8.1621	7.4183	5.6213	0	12.091	2.698	11.4174	0	11.052	0	0.40951	1.8662	4.7913	4.3619	5.7379	11.142	5.3457	27.1848
chr11	47672841	47673341	0	MTCH2	1.7909	6.6204	8.1958	2.1195	1.4722	21.8516	4.708	1.5417	6.0831	0.53144	0.48965	0	8.8044	0	7.3866	5.3589	3.6173	3.2129	39.8838	21.2875
chr11	47968450	47968950	0	NA	4.0033	4.9082	6.4757	5.3803	13.6963	0.61844	23.112	27.2552	4.0242	0	12.5909	0	4.4022	5.8751	6.2744	6.1067	10.6857	6.4258	1.9644	5.1364
chr11	47995858	47996358	0	PTPRJ	1.0535	4.4897	4.452	2.201	5.6882	0.41229	0.107	14.0406	2.1993	5.5801	16.5081	0	2.1499	4.7001	2.6523	2.7729	0.29105	0.67795	4.5407	3.5194
chr11	48077320	48077820	0	NA	0.4214	2.7775	4.1822	9.0487	16.0832	21.8516	5.35	3.579	4.5857	5.5801	3.2177	0	0.51188	4.5619	4.0498	5.9821	5.5715	6.2195	4.9432	6.7344
chr11	48084967	48085467	0	NA	2.4933	0.34243	2.6645	4.4836	11.7333	0	19.26	14.3709	4.6325	0	22.9434	0.94017	2.5594	3.1104	2.0249	2.0875	1.9542	0.91376	1.4008	3.0628
chr11	56677512	56678012	0	NA	0.80768	0.91315	38.618	1.7934	3.056	5.3598	4.922	0	5.1472	6.9087	0.1399	0	0.10238	3.3177	1.3689	0.77892	2.7442	0.67795	0.048305	0.95118
chr11	56839942	56840442	0	NA	2.3879	2.0165	10.2194	0.08152	7.4281	21.8516	5.35	1.2664	0.14038	0.26572	9.0235	0	0.10238	6.2899	3.9357	1.3709	0.083157	0.058952	0.80508	0.019024
chr11	57078578	57079078	0	NA	4.5652	7.4194	8.7354	10.516	9.4357	0.41229	2.889	0.44049	5.3812	0.26572	9.3033	11.7521	2.6618	3.1104	2.6238	3.4895	5.4884	5.8363	3.2042	9.664
chr11	57202128	57202628	0	SLC43A3	0.035117	1.8644	16.0543	3.4238	9.1458	0.20615	2.568	3.579	2.2461	0.26572	10.6323	0	0.20475	4.4928	3.9642	1.4021	3.4926	0.029476	0.09661	0.97021
chr11	57425019	57425519	0	CLP1	1.7909	9.2837	11.2987	17.3637	12.8264	5.1537	5.35	2.9733	10.2008	11.4259	15.249	0.47008	4.607	12.2341	3.3939	8.2565	3.1184	8.2828	9.8381	17.3686
chr11	57508606	57509106	0	SELENOH	17.1018	13.2788	11.2313	0.4076	9.3465	14.018	7.169	2.4777	16.3775	0	14.1298	0	17.3017	7.4649	5.048	5.9509	10.852	6.3669	16.0855	15.1238
chr11	57555831	57556331	0	NA	6.0401	7.7618	3.4065	5.3803	10.8634	18.3471	0.214	2.4777	6.4574	0	8.1141	19.7435	2.5594	0.20736	6.3029	6.0444	5.4052	7.6933	49.2871	29.9622
chr11	57791949	57792449	0	OR9Q1	1.6154	0.9512	1.6189	1.7119	15.124	0.61844	7.062	1.4316	4.071	0	3.1477	0	0.20475	1.6589	0.88411	0.031157	0	0.7369	1.1915	6.0685
chr11	58345303	58345803	0	LPXN	9.7975	19.7089	12.0407	1.875	14.0309	19.584	7.062	10.847	16.6582	22.8519	12.8707	22.0939	19.8611	3.1104	3.3083	10.0636	12.5983	6.3963	11.1745	9.7782
chr11	59304633	59305133	0	NA	3.0551	8.3706	9.6123	1.875	5.3759	4.3291	9.523	0.16518	14.5058	28.1662	8.0442	0.94017	0.30713	1.6589	1.3404	4.0192	4.5321	3.773	1.4169	2.3399
chr11	59317948	59318448	0	NA	5.1621	6.8867	15.3797	11.3312	12.1126	1.2369	3.531	9.6357	11.1367	7.7059	28.1197	0.94017	4.607	1.7971	3.3083	3.9569	2.2453	8.9608	7.5356	13.2595
chr11	59318343	59318843	0	NA	5.7591	3.8429	10.3206	8.152	6.4243	12.575	8.56	1.1012	15.0673	26.5719	15.4588	0	0	1.3824	1.2264	3.1157	2.4947	0.67795	1.6424	6.6393
chr11	59333502	59334002	0	NA	21.9128	7.7618	4.5195	2.038	11.8672	14.4303	11.77	2.6429	7.8612	6.3773	17.8371	0	2.1499	1.5897	1.9964	8.6616	6.32	5.7773	4.6051	11.1098
chr11	59340884	59341384	0	NA	9.1654	6.8106	7.2851	2.1195	21.1022	4.9475	0.321	12.9393	3.2755	0	9.4432	0	6.5521	9.0546	7.0159	2.7106	5.4468	3.2129	6.6178	2.9867
chr11	59474197	59474697	0	OR10V1	3.8277	8.4467	1.0456	7.0922	6.0674	5.1537	11.342	5.8915	15.4416	40.9208	18.1869	20.2136	0.20475	0.41472	4.392	0.65429	1.081	0.64848	1.0788	0
chr11	59554353	59554853	0	NA	9.7273	2.0926	0.94437	11.0052	10.2388	4.3291	4.815	1.3765	3.4159	0	0.34975	0.94017	0	7.534	1.3689	11.2787	7.3179	8.7839	2.1254	1.7312
chr11	60331041	60331541	1	NA	16.1536	69.2476	19.5957	12.6356	20.7899	39.3741	20.33	14.3159	149.5028	209.6525	4.7566	60.6408	40.9508	13.2018	98.3362	40.7529	22.203	24.819	51.8473	49.4424
chr11	60609271	60609771	0	CCDC86	0.98327	9.1315	3.71	7.9074	2.6545	5.1537	11.556	1.2664	0.56151	0.53144	1.7487	0	4.607	4.4928	1.7967	3.3649	4.5321	5.1289	9.2745	12.2322
chr11	60897186	60897686	0	NA	6.2156	3.6146	6.6443	5.6249	6.5805	0.20615	5.136	6.9927	7.908	11.6916	5.1063	10.3418	4.4022	0.41472	4.0498	12.5561	8.9394	11.3778	5.7805	23.4942
chr11	61021890	61022390	0	NA	1.194	6.9628	3.0355	10.6791	8.6327	4.3291	4.708	7.0478	2.48	5.5801	6.2255	9.8718	0	1.4515	3.8217	0.031157	2.9105	5.7773	5.9737	6.5822
chr11	61038216	61038716	0	NA	3.2307	2.0546	8.7017	4.1575	11.9787	0	4.708	1.2113	0	0.26572	3.4975	0	13.4114	12.2341	5.6754	2.0875	2.7026	0.1179	2.5763	2.7965
chr11	61065024	61065524	1	VWCE	7.4798	5.2887	2.3947	19.4017	84.9663	9.4828	23.219	22.2447	26.4847	11.9574	16.7179	60.6408	6.7569	11.8885	5.2191	10.7802	6.32	13.1759	13.5093	1.7882
chr11	61129611	61130111	0	CYB561A3	10.2541	7.5716	9.7135	8.9672	4.7736	0.61844	11.984	2.698	9.5457	1.0629	12.3811	0	4.5046	3.3868	4.4206	8.4435	9.9789	4.0088	7.4712	11.0718
chr11	61197433	61197933	0	CPSF7	7.3043	4.4136	9.2751	11.2497	6.7812	0.41229	0.321	7.1029	16.3307	0.79716	4.6866	0	2.1499	2.903	2.5668	3.5207	2.9105	3.2424	6.022	6.2968
chr11	61334591	61335091	0	NA	3.1254	9.9306	5.4301	9.4563	11.4434	0.82459	0.428	0.11012	9.031	5.8458	1.5389	0	6.9616	1.7971	4.1924	5.9821	9.1473	6.4848	3.2364	12.2512
chr11	61587518	61588018	0	FADS1	15.2406	25.3781	43.4073	15.0812	33.3709	0.20615	11.663	10.9021	4.2581	0	29.7985	0	6.6545	43.7525	46.5158	34.4281	28.024	20.5449	3.8966	5.669
chr11	61715105	61715605	0	BEST1	3.8979	3.6146	1.7538	3.7499	9.3019	4.7414	5.136	1.5417	4.5857	0.53144	3.4275	0	0.30713	1.5206	2.0249	0.99701	6.32	3.1245	4.5246	4.2993
chr11	61730841	61731341	1	FTH1	66.23	14.4583	20.5738	14.5105	44.5912	5.7721	11.984	10.4616	137.4303	12.7545	20.3553	0	0.20475	4.4236	2.9661	2.8353	0.24947	1.6507	4.5246	4.4706
chr11	61731514	61732014	1	FTH1	16.259	3.8809	14.975	4.8912	16.3285	20.8209	10.807	5.5061	162.9324	15.9432	12.7308	0	0	0	3.4224	0	1.6631	1.798	2.2864	0
chr11	61739179	61739679	0	FTH1	17.2774	8.4467	8.4656	2.4456	19.8976	10.1012	12.733	12.2786	24.379	19.1318	11.4717	9.8718	11.2615	7.9487	5.2191	3.2715	10.2699	7.0743	7.9703	5.1174
chr11	61748639	61749139	0	NA	4.214	10.7676	9.5112	9.1302	8.4096	13.3996	7.169	0.055061	11.3238	0	1.5389	0	23.9562	14.6533	14.2314	15.3291	6.1952	18.1868	15.9889	12.841
chr11	61766406	61766906	0	NA	35.7136	40.2929	68.3656	42.2272	30.7387	9.8951	14.766	7.5984	21.3843	0.53144	24.4124	9.8718	19.554	8.7781	52.5905	12.5873	10.7273	8.9608	21.7533	40.9198
chr11	61811962	61812462	0	NA	4.7407	6.0877	2.3609	1.875	3.5914	0	7.169	0.055061	31.7255	0	0.20985	0.47008	0	1.5206	1.5115	0.81007	0.041579	0	0.86949	1.3697
chr11	61866748	61867248	0	NA	3.6872	7.2672	12.1419	8.8041	4.7959	12.9873	0.107	3.4688	0.98265	0	4.4068	0	0.10238	0	5.9892	0	0.041579	0	1.7712	4.4135
chr11	61990271	61990771	0	NA	9.4464	15.3714	18.9886	17.8528	12.1349	30.7159	18.939	8.2592	5.8023	17.8032	14.0598	0	2.1499	23.3623	29.6891	16.5442	14.012	6.249	10.7559	19.1188
chr11	62052998	62053498	0	NA	7.0584	10.1208	19.7643	0.8152	5.7105	0.20615	5.457	1.2664	9.1714	1.3286	9.2333	20.2136	0	8.709	19.5646	4.8293	2.661	1.297	7.5195	4.9271
chr11	62193895	62194395	0	SCGB1A1	2.3528	1.7502	3.1029	2.5271	7.0266	9.6889	2.889	16.3531	0.18717	6.1115	9.5831	0	8.5997	1.6589	1.9108	1.3086	3.5342	0.088429	4.2186	5.8022
chr11	62275982	62276482	0	NA	2.0368	6.8867	4.081	4.4021	7.9412	22.6762	2.461	3.6891	18.5299	6.3773	3.2177	0.94017	2.457	2.903	3.8217	5.7017	13.4299	4.7751	4.9432	10.0825
chr11	62340992	62341492	0	EEF1G	9.7975	12.3656	4.7218	1.875	9.748	9.4828	3.638	6.9927	13.6167	0.79716	3.4975	0	2.457	3.3177	6.7592	5.5459	6.8605	11.7905	8.1796	9.4167
chr11	62358846	62359346	0	TUT1	11.7992	14.1919	13.12	3.9945	10.0603	4.7414	16.692	4.9555	17.1729	0.53144	5.3162	30.5554	6.5521	4.9075	3.0516	13.3351	9.9789	15.8287	6.5051	16.3984
chr11	62367350	62367850	0	MTA2	5.8294	14.4202	8.7691	25.1081	10.0603	4.3291	2.568	7.3231	3.5562	28.9634	9.653	0.47008	11.5686	12.0268	17.4256	100.231	21.4546	48.0167	13.6864	9.6069
chr11	62379877	62380377	0	ROM1	3.4414	6.6584	3.8449	7.5813	8.6773	0.82459	2.782	0.16518	5.4748	11.1602	9.5831	0	0.61426	1.8662	5.7325	1.7136	1.4137	3.2129	3.7034	4.6988
chr11	62420576	62421076	0	INTS5	8.5685	5.3267	15.3123	11.0867	9.3242	0	18.19	8.4243	6.317	17.5375	16.648	11.282	15.4589	4.4236	5.1621	12.4938	7.9831	10.0809	7.3424	11.4713
chr11	62432587	62433087	0	C11orf98	13.836	16.9314	7.7236	20.9506	18.693	9.4828	14.552	4.9004	11.8386	18.8661	30.7778	39.487	13.1042	1.9353	2.196	2.3368	17.6294	9.4913	6.7466	10.1776
chr11	62456770	62457270	0	LRRN4CL	6.918	4.3375	0.16864	6.8477	5.7551	0.20615	9.523	1.2664	4.8664	6.3773	16.648	0.47008	9.1115	3.1104	2.7379	0.062313	1.9126	1.4738	2.6246	2.6633
chr11	62473363	62473863	0	BSCL2	7.7959	13.3929	3.9798	3.0162	6.469	17.5225	4.708	3.634	8.3759	11.4259	7.9742	0	2.5594	0.13824	3.622	2.4614	7.2347	4.9225	8.3085	4.9081
chr11	62554673	62555173	0	TMEM179B	12.7473	14.1539	15.7845	14.5105	10.8857	5.566	32.849	15.5823	18.6703	0.79716	12.6609	9.8718	6.8593	6.2207	5.7895	3.8946	6.4031	9.0787	8.6949	21.0782
chr11	62572950	62573450	0	NXF1	8.7089	15.0671	4.0136	6.5216	14.9009	9.0705	25.466	4.9555	19.185	12.2231	14.4096	0.47008	2.3547	2.0736	3.3653	8.9731	9.8542	6.19	7.3424	4.2423
chr11	62608960	62609460	0	WDR74	564.8159	604.6225	317.4431	400.8326	314.7034	171.9268	378.8868	267.3763	327.7832	591.491	714.6741	573.972	28.4608	9.4693	5.2191	2.1187	28.4814	18.0689	6.3279	22.2577
chr11	62648214	62648714	0	SLC3A2	7.2691	8.7511	5.5988	4.239	11.8895	13.3996	17.334	3.8543	16.5646	0	18.2568	0.94017	9.1115	4.9766	3.5935	5.2343	5.821	7.1922	6.3118	17.1593
chr11	62791363	62791863	0	SLC22A8	6.1103	7.115	4.7893	12.3095	5.3313	0.61844	9.416	0	4.3517	5.5801	3.0778	0.47008	4.8117	2.903	1.5686	4.175	5.4884	3.2129	4.2669	3.2721
chr11	63298865	63299365	0	RARRES3	0.77257	5.7453	1.0456	3.9945	10.5511	17.5225	0.428	2.3126	7.4868	0	1.5389	0	0	0.069119	3.7646	0.74776	0.95631	0.67795	3.961	11.8517
chr11	63313174	63313674	0	RARRES3	7.7608	2.7014	4.7893	7.0922	10.1719	0.61844	2.461	5.9466	1.1698	0	6.2955	9.8718	4.5046	7.6031	8.1567	10.6244	8.7731	5.2762	36.7601	24.6927
chr11	63558888	63559388	0	NA	18.3309	18.4914	23.9802	17.6083	8.945	4.9475	16.157	10.792	13.991	1.0629	20.0056	10.3418	0	0.20736	14.0888	4.0815	5.5715	3.7435	10.5305	25.4346
chr11	63741931	63742431	0	COX8A	5.4782	8.3325	10.9277	14.5105	10.1942	0	9.63	2.5328	4.3049	16.7403	15.4588	0.94017	4.607	5.8751	0.77003	5.3589	4.5321	5.1878	19.161	10.5771
chr11	63753695	63754195	0	OTUB1	4.0033	3.7287	11.6697	12.6356	7.5843	9.2766	9.737	0	9.4053	17.8032	8.1841	9.8718	0.71664	5.9443	5.7895	5.6394	8.2742	6.5437	13.9601	19.0617
chr11	63933321	63933821	0	MACROD1	6.5317	8.675	7.42	17.9343	5.7105	13.8119	7.49	3.579	2.2928	11.6916	3.1477	0	0.51188	0.3456	2.0819	3.0534	3.2847	2.9476	4.0576	11.9468
chr11	64008093	64008593	0	FKBP2	10.6403	7.9901	8.2632	6.3585	8.5881	22.4701	20.972	1.5417	8.6567	0.26572	11.1919	0.47008	9.5211	1.9353	5.0765	3.7076	3.2847	4.7457	8.5178	12.9551
chr11	64037077	64037577	0	NA	8.6738	10.6535	6.2733	14.3475	14.0979	18.7594	44.298	5.2308	10.4816	6.1115	18.8164	0	5.0165	4.8383	2.1105	1.7759	2.6195	7.2511	5.8449	20.3743
chr11	64052164	64052664	0	GPR137	2.1772	8.3325	9.781	4.9727	6.0005	9.6889	7.704	1.5968	4.2113	0.79716	6.5053	0.47008	0.61426	10.5753	2.0249	1.5267	8.191	5.8363	8.1635	5.9164
chr11	64084914	64085414	0	TRMT112	5.6187	7.0009	7.7236	9.0487	10.7072	5.3598	5.778	4.9004	2.714	0	3.6374	0	4.5046	6.2207	2.7379	6.9791	7.6505	8.6071	8.8076	14.2868
chr11	64102509	64103009	0	CCDC88B	6.8126	4.3755	9.039	15.8963	12.9156	0.82459	9.202	7.1579	2.1993	0	3.1477	0	6.4497	2.9721	1.9393	1.4332	0.87315	1.4149	1.7551	6.8105
chr11	64286952	64287452	0	NA	0.10535	7.4955	5.0929	12.4725	5.4651	4.7414	2.354	2.6429	0.14038	0	4.5467	0.47008	4.4022	4.4928	11.8072	6.761	5.3221	11.9379	13.3966	6.1446
chr11	64312988	64313488	0	NA	3.1956	3.8429	4.4858	0.73368	5.9336	0.41229	2.782	3.4688	0.046793	1.0629	12.6609	0	6.8593	1.7971	2.1105	0.09347	1.1642	0.79586	0.90169	0.15219
chr11	64455865	64456365	0	NA	3.1956	4.1853	3.0017	2.9347	8.2981	5.3598	2.461	12.7742	3.4627	0.26572	3.3576	0	15.0494	3.1104	3.2513	4.9228	1.7879	4.5688	12.4144	30.8373
chr11	64570830	64571330	0	MAP4K2	2.6337	5.1365	8.7017	3.9945	6.2459	4.3291	5.243	0	10.1072	5.5801	15.179	0.94017	4.4022	0.20736	4.4491	4.1127	8.1494	4.5688	7.2457	7.0958
chr11	64610411	64610911	0	CDC42BPG	9.5868	24.1986	20.8099	17.2822	42.2043	4.9475	14.659	14.5912	1.3102	0	6.0856	0.94017	22.3182	32.2787	21.1046	49.913	26.0698	19.6606	61.5405	17.5398
chr11	64622418	64622918	0	NA	3.2658	10.1208	4.2159	15.4888	15.414	8.6582	11.663	2.4227	1.0762	11.1602	10.6323	0	0.51188	4.631	5.1906	4.6112	2.8689	3.8319	2.1093	0.19024
chr11	64623987	64624487	0	NA	1.8963	4.8702	5.2278	7.0107	12.0679	0	9.416	3.579	0.14038	0	7.8343	0	6.4497	4.3545	4.8198	1.9629	1.8295	1.238	0.51525	0
chr11	64636647	64637147	0	EHD1	2.7742	0.9512	1.2816	7.2553	19.2953	0.20615	0.642	0.33037	3.2287	5.5801	13.7101	0	5.426	6.2899	5.3902	1.5267	3.7421	1.3264	4.6695	0.58973
chr11	64655351	64655851	0	MIR192	0.17558	3.3482	6.8804	15.8963	6.5582	4.9475	2.568	3.634	5.0536	22.8519	6.2255	19.7435	4.5046	0.20736	0.99819	3.5207	1.871	4.4214	6.9881	7.6285
chr11	64660882	64661382	0	MIR194-2HG	5.3377	2.2829	10.152	10.8421	7.7627	17.7287	2.996	2.4227	0.51472	5.5801	3.3576	0	2.2523	1.9353	2.196	0.84123	1.2058	0.85481	5.5068	3.0628
chr11	64691859	64692359	0	PPP2R5B	6.1454	9.1696	2.4621	0.65216	7.3389	9.2766	2.996	2.3676	9.1246	6.3773	3.3576	0	0.40951	1.728	2.6809	1.2151	4.8647	2.3581	4.2186	8.5036
chr11	64774278	64774778	0	ARL2-SNX15	0.4214	9.1696	4.6207	0.32608	8.0081	4.7414	11.877	0.22024	1.123	1.3286	10.7023	19.7435	11.2615	4.5619	2.0534	1.4021	0.99789	0.058952	2.85	0.038047
chr11	64808581	64809081	0	SAC3D1	9.938	14.1158	10.4555	28.2874	14.9678	0.61844	11.984	10.6818	4.4453	6.1115	9.2333	0	11.1591	16.243	14.3169	7.6957	16.2989	17.0962	46.0185	20.089
chr11	64863387	64863887	0	VPS51	12.3962	8.4467	9.5112	11.0052	8.5435	5.1537	11.449	2.4227	5.428	12.4888	6.2955	19.7435	9.0092	4.4928	3.7361	9.9078	10.6026	10.6114	10.4983	11.0147
chr11	64889453	64889953	0	MRPL49	8.3578	6.8487	14.4354	16.5485	9.525	13.6057	9.309	1.3215	5.3344	0	9.4432	9.8718	9.0092	9.0546	6.8733	15.2668	10.7273	8.4007	15.3288	9.2835
chr11	64993135	64993635	0	NA	4.7056	5.9736	6.0372	3.8314	7.562	0.41229	0.535	4.6802	7.2997	0	3.4275	0	2.1499	0.27648	5.761	1.4644	0.99789	2.476	17.7762	25.5868
chr11	65138635	65139135	0	NA	16.0483	5.0604	6.6106	0.65216	15.4809	0	6.741	2.6429	2.1993	0.53144	9.3732	1.8803	4.2998	11.7503	3.2513	0.68545	3.7005	1.916	1.4652	0.81802
chr11	65149580	65150080	0	SLC25A45	11.2373	13.0505	27.8589	13.2877	20.0314	21.8516	20.544	8.6996	12.6808	1.86	10.9121	0	13.7185	9.0546	6.2458	10.936	11.2678	10.3756	22.5101	9.9303
chr11	65188567	65189067	0	NEAT1	41.9293	82.8307	138.6537	111.6005	164.0214	129.6666	73.723	49.7201	134.9503	62.444	145.8447	100.1278	207.4157	208.8094	94.6857	220.7139	264.7732	244.9472	141.7589	57.5846
chr11	65239479	65239979	1	NA	17.8041	10.0447	19.4608	3.9945	9.4134	0	3.317	9.4154	16.5646	74.4014	22.9434	10.3418	6.8593	8.9855	1.9679	12.6496	17.5878	12.7337	2.0771	2.416
chr11	65274897	65275397	0	TALAM1	29.8843	22.4103	34.9417	26.82	33.8393	27.0053	36.594	11.0673	35.7965	45.438	94.5717	31.9657	11.2615	9.0546	3.8787	6.9168	13.3468	9.0492	6.7627	18.1295
chr11	65405347	65405847	0	SIPA1	8.3578	5.3648	10.4555	3.9945	6.2459	4.7414	9.951	9.5806	9.4053	5.8458	3.4275	11.282	4.7093	3.0412	0.54188	5.6705	1.2889	0.76638	6.8271	8.9031
chr11	65420214	65420714	0	MIR4489	9.1654	14.4583	13.2212	14.7551	13.4287	5.1537	37.664	13.4349	4.3985	27.9005	22.3139	10.3418	0.20475	9.1237	2.7664	3.0845	3.0352	5.1583	10.7076	6.6012
chr11	65430280	65430780	0	RELA	14.749	6.3921	11.8046	6.4401	4.2829	8.8643	11.984	2.698	13.6635	1.0629	8.1141	0	1.0238	4.7692	4.1924	2.4302	2.2453	3.6256	7.5034	11.4903
chr11	65463112	65463612	0	NA	3.2307	3.6146	1.6189	10.8421	3.4575	4.3291	11.877	3.5239	8.4695	11.4259	3.2876	39.487	8.5997	1.6589	1.5686	0.84123	2.7858	3.2129	1.3525	0.57071
chr11	65585523	65586023	0	NA	5.0919	7.4955	5.2952	11.4943	8.2981	8.6582	11.77	3.4688	9.265	5.5801	13.9899	0	2.1499	1.5897	6.3599	5.4524	6.5694	9.6092	6.9881	11.5283
chr11	65658672	65659172	1	CCDC85B	48.3907	46.3045	18.1791	27.7982	65.6487	31.7467	59.813	14.0956	15.0205	7.1744	195.6488	21.1538	0.40951	4.5619	2.3957	1.4332	5.5715	2.7708	10.2567	8.066
chr11	65659017	65659517	1	CCDC85B	42.456	33.9009	7.4875	11.4128	45.238	0	49.327	1.1563	4.6793	0	133.5336	9.4017	2.0475	0	3.4224	0.062313	2.4947	0	5.4746	6.0876
chr11	65666513	65667013	0	FOSL1	13.8008	20.6982	50.4563	24.8635	28.0842	5.1537	25.466	17.7847	16.4243	7.1744	14.5495	0.47008	17.6088	11.8194	19.6787	23.3052	19.6251	32.5417	73.4879	80.6983
chr11	65683093	65683593	0	C11orf68	2.423	2.9297	13.8283	6.0325	20.8122	0.20615	12.412	14.0956	4.4921	0	43.5086	9.8718	4.8117	8.9164	2.0249	1.994	0.20789	0.91376	5.9415	8.2943
chr11	65728829	65729329	0	SART1	7.1638	5.2887	5.4301	19.2387	13.161	10.3074	6.848	1.1563	9.4053	17.5375	10.8422	0	2.3547	1.5897	4.4776	6.0444	8.2326	6.9859	7.294	7.4002
chr11	65756310	65756810	0	NA	11.448	1.8644	2.4621	16.3855	4.9967	0.61844	2.461	2.5879	1.0762	23.1176	6.2255	0	11.0567	4.5619	2.4527	13.2416	10.6857	5.6594	7.922	7.4382
chr11	65769555	65770055	0	EIF1AD	4.811	6.9248	12.4792	9.6193	11.711	17.5225	6.099	12.1685	5.5215	5.5801	7.6944	9.8718	6.6545	1.7971	3.3368	16.1392	18.9183	12.2031	11.9152	17.6539
chr11	65782866	65783366	0	CST6	3.1254	5.2887	2.9343	2.201	17.2208	0	9.63	5.8915	0.046793	0	3.2177	0	2.6618	1.5897	5.704	1.4644	0.16631	0.85481	0.53135	0.076095
chr11	66079272	66079772	0	CD248	8.5685	5.1365	8.1958	7.4998	7.3835	4.5352	2.461	2.3126	9.1246	17.2717	1.8886	0	4.7093	1.7971	3.4224	7.166	4.0331	5.8363	3.3169	13.0312
chr11	66103943	66104443	0	RIN1	6.7424	16.7412	7.7911	11.4943	14.4771	4.5352	22.042	8.4243	10.1072	17.5375	3.3576	9.8718	3.1737	8.0178	3.3368	5.8886	5.6963	5.5415	9.8381	9.1504
chr11	66115364	66115864	0	LOC102724064	3.8979	3.4243	10.9614	7.9074	8.2312	9.0705	22.898	1.3215	4.96	22.3204	12.6609	0	4.9141	4.4236	3.2798	8.942	9.0642	10.7588	6.5373	11.8517
chr11	66153527	66154027	0	NA	3.2658	8.4467	13.8283	2.5271	6.9597	4.5352	4.601	10.4065	6.551	11.1602	3.1477	0	2.1499	1.5897	2.0249	7.4464	6.32	8.1649	1.4652	3.0248
chr11	66175792	66176292	0	NA	3.1605	3.4624	7.9934	7.5813	3.0783	5.1537	0.428	0	9.1246	0	4.8965	0.47008	7.064	4.4236	2.909	5.4213	6.4863	5.8363	9.4356	6.0305
chr11	66189009	66189509	0	NPAS4	5.5484	13.7354	12.4454	8.9672	6.8705	0.41229	14.017	2.3676	12.9148	12.4888	4.5467	0	10.852	6.0134	2.0534	9.347	13.5962	18.7763	8.2118	11.8327
chr11	66206103	66206603	0	MRPL11	2.6689	3.3102	2.6982	7.9889	5.3982	4.7414	18.618	5.8365	18.9043	5.5801	12.1013	10.8119	8.8044	3.3177	3.4794	6.4494	4.5737	8.3123	5.9254	11.3
chr11	66277815	66278315	0	BBS1	11.5534	10.311	3.4065	19.3202	7.1605	17.7287	9.095	0.11012	8.0016	6.643	7.6944	0	0.51188	1.7971	6.3599	9.6586	5.9042	18.2163	6.7466	9.4928
chr11	66386664	66387164	0	RBM14	7.0584	4.2614	11.7709	15.2442	7.7627	9.2766	9.63	4.7903	16.3775	17.006	12.2412	0.47008	4.4022	26.4727	8.0141	47.732	53.2207	39.4392	5.6356	3.5574
chr11	66462158	66462658	0	NA	6.0752	2.7014	8.2632	17.9343	6.3128	0.20615	4.601	2.3676	6.1299	0.26572	3.5674	0	8.8044	6.0134	4.1068	16.5442	26.3609	12.5569	7.3262	11.6995
chr11	66610680	66611180	0	RCE1	22.9312	10.273	3.2378	12.4725	11.2203	0	12.091	7.1029	5.5683	11.9574	13.7801	0	17.7112	4.5619	2.7664	4.8916	3.9916	3.3603	5.1203	15.2379
chr11	66659495	66659995	0	NA	4.8812	4.4897	6.6106	9.6193	6.982	8.6582	0.428	4.7903	4.1646	0	13.4303	0.94017	4.5046	4.4236	1.9679	11.3099	9.6463	3.1834	1.8678	6.2588
chr11	66738358	66738858	0	C11orf86	13.3092	1.9785	13.491	5.4618	6.5136	17.7287	12.091	3.8543	5.194	0.53144	13.85	10.8119	6.8593	4.7692	3.3083	4.1127	3.6173	0.70743	0.90169	0.17121
chr11	66849880	66850380	0	NA	10.1838	11.4905	9.7135	21.9288	5.599	0.41229	9.63	0.27531	0.37434	0.79716	2.0985	0	0.30713	0.41472	5.8466	8.1007	5.3221	5.7773	4.122	5.1935
chr11	67007301	67007801	0	KDM2A	4.5652	6.3921	14.0644	11.4943	8.1866	0.20615	2.782	1.5417	15.0205	2.6572	8.254	0	11.0567	1.728	2.7949	9.4405	14.6357	7.0448	7.6966	14.0965
chr11	67055847	67056347	0	ANKRD13D	6.5317	7.7238	11.0289	11.0052	7.1382	4.7414	5.243	3.634	6.3638	0	18.047	1.4103	2.5594	1.8662	2.7664	3.4584	6.4863	7.0448	8.4373	15.6945
chr11	67159297	67159797	0	RAD9A	11.0617	6.1257	2.9343	12.9616	18.2692	0.41229	12.305	4.7352	0.60831	27.9005	0.90934	0	0.30713	0.3456	3.3653	3.583	6.4031	0.23581	6.4085	13.0692
chr11	67195761	67196261	0	RPS6KB2	7.1287	5.0984	6.7792	14.5105	5.6882	9.4828	7.383	2.5328	6.0831	0.79716	4.6866	0.47008	5.0165	10.1605	2.196	10.0636	10.852	8.1944	8.872	11.3191
chr11	67231742	67232242	0	TMEM134	4.9514	9.6642	11.3999	20.7875	14.8563	4.5352	5.029	6.1668	6.317	33.7463	5.3861	0	4.7093	9.1237	2.7949	17.8216	15.5504	13.8538	5.9415	5.3456
chr11	67397739	67398239	0	NUDT8	5.5484	1.0653	3.9798	7.6629	5.0859	13.3996	12.84	1.2664	6.0831	0.26572	3.7073	0	13.2066	0.41472	2.7094	2.2121	4.8231	8.2239	5.5712	11.9088
chr11	67423721	67424221	1	ACY3	4.9866	8.3706	30.0849	6.0325	16.0832	8.8643	18.404	32.9816	37.247	0	144.2359	0	12.8995	113.4247	11.6646	12.6185	7.9415	9.344	2.0932	0.85606
chr11	67780589	67781089	0	ALDH3B1	9.3059	12.5559	17.8418	6.114	10.1942	0	11.984	2.698	1.0762	0	3.7073	0	13.2066	1.9353	1.483	2.2121	1.8295	4.4804	1.5619	1.3887
chr11	67965739	67966239	0	NA	5.8294	11.072	24.2163	30.3253	11.3987	0.20615	2.782	1.2113	6.0831	0	16.4381	9.8718	17.3017	13.2709	30.944	24.5203	17.0057	29.9478	27.6626	35.0606
chr11	68671098	68671598	0	MRPL21	9.7975	12.7842	9.7135	6.4401	4.6175	5.3598	5.136	0.22024	8.4227	7.1744	3.4275	0	2.2523	4.631	5.3332	4.8916	9.9373	11.9968	7.6966	17.7871
chr11	68842945	68843445	0	MIR3164	4.9163	5.1365	1.5852	2.2826	5.6882	13.6057	20.758	5.9466	3.2287	2.1258	0.20985	0.94017	2.6618	4.8383	2.7949	0.81007	0.91473	0.64848	1.5136	0.17121
chr11	68843410	68843910	0	MIR3164	2.8093	1.5219	0	3.2608	4.0152	4.1229	4.28	0	0.93586	31.8863	0	0	0	0	1.1693	0	0	0	0.64407	1.1414
chr11	68890117	68890617	0	NA	4.6705	11.7949	14.975	32.1188	8.9004	0.20615	7.704	1.3765	1.1698	22.3204	0	0	5.0165	6.2207	2.2245	15.2356	18.0036	21.3113	4.1542	8.5987
chr11	68917045	68917545	0	NA	1.6505	5.1365	2.9343	10.9236	20.5668	0.41229	2.782	2.698	4.2113	0.26572	3.0778	40.8973	25.799	11.612	10.2386	9.8455	14.8852	9.3145	15.361	7.4573
chr11	69048366	69048866	0	NA	8.7089	1.9785	8.4993	7.8259	8.1196	5.3598	7.704	13.3248	0.046793	0	5.0364	0	5.2212	23.8462	6.5881	0.87239	0.12474	0.79586	0.85339	3.8047
chr11	69064655	69065155	0	MYEOV	9.1303	17.4641	13.5585	9.5378	20.4107	8.6582	65.163	11.6729	27.1398	18.3346	33.5758	0.94017	15.7661	9.8149	3.3939	2.1187	8.2326	0.97271	1.9161	1.6931
chr11	69069116	69069616	0	MYEOV	9.4113	12.5178	15.5821	45.8141	21.7268	0	50.932	9.5806	1.123	1.3286	24.2725	0	17.7112	6.5663	5.6754	8.0696	4.1579	7.6343	2.5441	2.1116
chr11	69089234	69089734	0	NA	0.17558	3.3102	1.4503	12.1464	11.5549	0.41229	6.741	2.3676	0.42113	0.26572	28.0498	0	2.457	9.262	1.8253	0.062313	0.083157	1.9454	2.1576	1.7502
chr11	69235242	69235742	0	LOC102724265	4.8461	1.1034	6.0372	2.7717	7.0266	0.20615	6.955	6.277	12.0257	22.8519	0.06995	0	4.4022	9.262	1.9108	3.3649	0.24947	2.1223	4.9593	1.9404
chr11	69251794	69252294	0	NA	2.423	2.6253	6.7118	23.3962	5.1752	0.61844	14.017	8.3693	0.28076	0.79716	1.7487	0	9.2139	2.0045	2.7094	0.84123	2.1205	1.5033	3.4297	5.3837
chr11	69311951	69312451	0	NA	1.0184	3.3482	3.0355	1.7119	8.4766	9.4828	32.314	7.213	15.0205	11.1602	4.4768	0.94017	9.1115	5.9443	1.5115	0.062313	0.16631	0.76638	0.56356	3.253
chr11	69316277	69316777	0	NA	0.2107	6.5443	16.1892	18.2604	4.4613	0.41229	3.21	2.3676	2.1057	0	2.9379	0	13.309	3.456	10.039	17.3231	12.5152	25.1727	15.6347	7.0578
chr11	69325248	69325748	0	NA	1.9314	9.8925	3.71	16.467	10.7295	4.5352	16.371	1.2113	2.2461	0.26572	0.06995	0	48.3219	61.447	13.9747	15.2045	16.9641	20.7512	17.6635	3.6335
chr11	69356646	69357146	0	NA	3.7224	1.9405	3.7775	0.48912	9.9042	4.3291	16.264	4.6251	6.0831	1.3286	1.6788	20.6837	2.457	4.7692	1.5686	2.2744	1.9958	0.058952	1.6102	1.636
chr11	69469460	69469960	0	NA	15.9078	12.632	24.8572	47.689	11.488	0	23.861	8.4794	14.5525	6.9087	13.7101	2.8205	0.92139	8.9855	4.4491	12.8677	7.1515	14.6791	5.6356	4.794
chr11	70460271	70460771	0	NA	1.9314	9.7784	10.9952	7.6629	7.1382	8.8643	11.342	2.7531	6.0831	17.2717	2.9379	0	0.51188	0.069119	15.9996	3.6765	3.8668	4.4804	9.8542	18.7383
chr11	70489940	70490440	0	NA	7.7257	21.4591	16.2904	18.0159	19.8753	8.6582	9.095	7.4332	6.9253	62.444	10.4225	0	39.2104	22.0491	43.8349	26.5143	26.6519	38.1422	45.0846	38.0663
chr11	70951962	70952462	0	NA	6.918	1.8263	6.9141	9.5378	6.0228	0.41229	16.05	4.7903	5.0068	39.5922	3.4975	10.3418	0	4.4928	2.7949	5.9821	4.74	9.5503	4.283	1.598
chr11	71010353	71010853	0	NA	7.6905	4.4897	4.5195	7.3368	18.76	4.7414	18.404	5.8915	0.093586	7.1744	22.5237	0	4.8117	19.146	1.5686	6.761	5.6131	2.7413	2.4475	1.6931
chr11	71656046	71656546	0	NA	7.5501	5.0984	37.0665	9.7008	22.2621	0.41229	28.141	21.3637	4.1646	11.9574	5.1763	0.47008	15.2542	13.2018	2.6238	7.6022	2.8274	3.9203	0.74068	0.095118
chr11	71736051	71736551	0	NA	4.214	7.5716	6.6443	14.3475	8.1196	17.7287	16.906	1.2113	3.2287	13.0202	3.2876	0	5.1188	1.6589	4.5346	11.3722	10.6857	8.2239	3.478	6.6583
chr11	71950446	71950946	0	PHOX2A	10.2189	3.3102	4.1148	9.2117	9.8596	4.9475	7.811	5.8915	5.2408	1.0629	7.8343	0	6.8593	0.20736	2.0534	0.12463	2.9105	1.5033	4.8627	4.1281
chr11	72182388	72182888	0	NA	4.214	4.4897	2.4958	12.4725	5.9559	0.41229	16.157	1.3215	10.2008	13.286	9.1634	0	0.10238	2.9721	4.4491	10.0324	7.9415	10.7293	3.1398	11.6615
chr11	72273468	72273968	0	LINC01537	1.0535	1.8644	1.1467	0.32608	1.6284	0	2.568	1.2113	3.2287	0.53144	1.8886	0	0.10238	4.5619	3.7931	1.4332	2.0374	0.1179	0.62796	0.095118
chr11	72354682	72355182	0	PDE2A	9.9029	0.30438	5.0254	12.6356	18.0685	0	5.029	14.3159	1.6377	1.86	6.925	0	22.5229	11.8885	8.0711	19.5041	7.2763	6.7206	4.8788	2.416
chr11	72463604	72464104	0	ARAP1	7.4798	3.0058	6.7118	4.076	6.8036	4.5352	14.445	2.7531	2.1993	11.6916	5.0364	9.8718	4.5046	0.069119	2.8805	0.90354	11.0599	5.1878	6.6339	5.6881
chr11	72504420	72504920	0	STARD10	6.1454	8.4086	6.6443	6.114	6.8482	0.41229	12.733	3.6891	9.0778	6.1115	10.7023	11.7521	0.71664	4.7692	2.0249	8.2877	12.0578	5.4826	8.5178	6.7534
chr11	72542601	72543101	0	NA	7.6203	10.9198	5.4976	16.2224	9.7703	0.61844	2.782	0.27531	7.908	16.7403	12.1013	0.47008	13.6161	8.8473	13.0906	13.4597	12.4736	17.1257	36.7923	21.5538
chr11	73309464	73309964	0	FAM168A	9.9731	7.4955	9.5786	6.277	11.3095	9.6889	9.737	8.2041	6.3638	0.53144	9.2333	0.94017	2.3547	4.5619	3.2798	11.4345	7.5673	10.8767	6.1508	5.1744
chr11	73498656	73499156	0	MRPL48	4.0033	9.1315	10.9952	13.0432	6.8705	17.5225	13.696	2.6429	5.3812	12.7545	12.521	0.47008	4.5046	7.4649	5.1621	13.4908	13.3468	10.2577	6.9237	12.5746
chr11	73587505	73588005	0	PAAF1	9.8678	7.9521	11.3662	12.554	5.4205	5.1537	9.951	4.7352	4.5389	17.8032	12.3811	0	2.3547	6.4281	4.1068	6.4494	3.95	4.8341	7.6966	14.2487
chr11	73846211	73846711	1	NA	10.851	45.2392	76.5614	24.7005	90.3646	35.045	25.466	64.5315	14.8333	23.9147	12.1712	60.1707	38.6985	46.7938	29.7747	31.0632	16.7146	20.7218	4.8627	0.47559
chr11	73858174	73858674	0	NA	0.35117	5.4028	3.1029	6.277	14.8786	0.41229	9.309	3.634	1.2634	1.3286	6.7152	0	0.20475	1.5897	2.6523	1.4955	1.1226	0.76638	1.3847	0.057071
chr11	73999115	73999615	0	NA	5.0217	2.6253	9.4437	5.2988	6.9597	9.4828	27.285	3.4688	0.42113	1.0629	9.5831	0	2.2523	2.903	1.9679	4.7047	1.081	0.70743	0.35424	0.91313
chr11	74215948	74216448	0	NA	6.7073	2.0546	7.5887	1.875	8.8112	1.0307	0.321	4.7352	20.4016	1.3286	12.1712	0	0	8.8473	4.5917	1.4955	0.083157	1.2675	1.2398	1.7121
chr11	74303403	74303903	0	POLD3	9.2708	8.675	6.8804	7.8259	11.1757	4.9475	3.21	1.5417	10.2944	17.006	13.7801	0.94017	9.5211	6.2207	1.0552	6.4183	8.5236	6.0721	2.4152	7.5143
chr11	74413427	74413927	0	CHRDL2	3.0903	4.5658	7.5887	14.266	4.0821	0.20615	3.531	2.3126	9.0778	0	4.6866	9.8718	4.5046	1.5897	5.048	2.8664	7.4842	8.2828	3.9771	11.0337
chr11	74450807	74451307	0	CHRDL2	3.7224	11.6427	3.9798	9.1302	3.5914	4.5352	0.321	4.6251	18.0152	11.4259	6.5753	0	4.2998	1.5206	4.335	4.8916	7.11	6.9269	2.4636	6.1637
chr11	75946658	75947158	0	NA	6.637	14.3061	6.8804	14.3475	6.6474	10.1012	7.597	4.7352	4.6325	0.79716	3.4975	0	7.1664	6.359	3.9928	11.1541	23.5751	17.1257	9.0974	5.7642
chr11	76288250	76288750	0	NA	0.98327	4.2994	2.1586	0.73368	5.6882	13.3996	9.309	2.4777	2.5268	6.1115	4.5467	0	11.3638	7.4649	2.5953	0.77892	1.7463	0.1179	3.1881	1.3507
chr11	76510161	76510661	0	TSKU	17.453	5.4409	8.1958	14.1844	11.8226	9.6889	21.4	7.4883	5.2876	0.26572	3.2876	0	4.607	3.1795	5.105	2.7729	3.7421	2.6529	7.7288	11.2239
chr11	77271690	77272190	0	NA	4.811	7.914	3.9124	1.9565	8.075	8.8643	3.21	5.8915	2.8544	0.79716	16.9278	0	23.9562	51.01	7.4151	2.8353	5.2805	1.4443	4.1703	1.3887
chr11	77348476	77348976	0	CLNS1A	6.2508	6.354	14.1318	12.7171	5.9782	0.82459	26.643	2.698	15.4416	0.26572	3.3576	10.3418	0.40951	3.0412	5.1336	3.5207	15.1762	20.6628	6.8754	15.8277
chr11	77348824	77349324	0	CLNS1A	2.107	3.8048	7.42	1.6304	4.4837	0	19.26	4.4049	2.8076	0	2.798	0	0	0	2.2816	0	2.4947	2.9476	2.2542	0
chr11	77750941	77751441	0	KCTD14	4.4247	3.5765	3.6088	7.8259	12.8041	0.41229	5.136	1.2113	4.3517	6.9087	16.8578	0.47008	4.5046	4.7001	3.7361	2.8353	3.6173	3.2129	0.82118	0.13317
chr11	77790754	77791254	0	NDUFC2-KCTD14	7.831	8.3325	8.0946	4.4836	5.1082	13.3996	13.91	1.3765	9.1714	0.53144	3.5674	0.94017	11.0567	6.2207	6.3029	11.4345	11.6005	15.2097	9.6127	15.5613
chr11	78426665	78427165	0	NA	4.0735	4.3375	2.968	5.5433	7.1382	0	2.996	2.3126	5.2876	0	12.0313	9.8718	9.1115	9.3311	2.5953	6.8856	10.6441	5.6005	5.9093	7.6856
chr11	78798115	78798615	0	NA	2.4582	2.0926	6.2396	5.7879	21.6375	0	2.461	3.7992	10.6687	11.1602	16.4381	0	2.5594	1.9353	0.37076	0.15578	1.081	0.79586	7.2135	5.3076
chr11	78867013	78867513	0	NA	4.6354	13.8876	4.5195	13.1247	29.5564	0.61844	7.169	2.4227	2.1057	1.0629	6.0856	0.47008	30.3036	11.9576	14.8303	11.2787	17.0057	21.9598	11.0779	6.7153
chr11	78879693	78880193	0	NA	0.4214	5.3648	10.2869	11.3312	13.1164	1.2369	6.955	1.2664	7.0657	0	0.06995	19.7435	45.7625	22.602	24.4415	18.9744	17.0057	20.1322	11.4483	5.1935
chr11	79807659	79808159	0	NA	0.31605	1.0653	0.80946	0.32608	13.4956	0.20615	8.988	1.3215	1.0294	0.26572	1.6788	0	0.51188	4.4928	1.426	1.4955	5.53	2.5055	0.54746	1.6931
chr11	79847939	79848439	0	NA	1.3695	0.19024	0.77573	7.6629	11.4657	0.41229	0.642	1.2113	1.3102	7.9716	0.34975	0	0.30713	0.13824	3.8217	0.12463	2.1621	0.64848	1.4652	0.13317
chr11	79857223	79857723	0	NA	0.38628	3.6907	0.87691	3.7499	12.871	0.20615	0.321	8.5895	10.1072	11.1602	3.2177	0	2.2523	2.903	1.9393	3.4272	2.8274	1.297	0.35424	0.3995
chr11	80627208	80627708	0	NA	7.1287	2.0926	5.7674	7.0107	6.5359	4.5352	4.922	8.3142	5.6151	0	1.8187	1.4103	0.10238	11.612	3.3368	10.4998	11.4757	8.0765	0.69237	0.85606
chr11	82996495	82996995	0	CCDC90B	7.4798	7.1911	14.9076	27.8798	15.2801	5.1537	14.338	6.3871	6.8317	3.4543	26.4409	0.94017	7.1664	12.3724	7.1299	22.7444	17.9204	23.2862	24.6194	18.2437
chr11	83372686	83373186	0	NA	10.6403	14.0778	11.5011	7.1737	21.7268	0	2.782	2.4777	5.1472	22.8519	10.9121	19.7435	28.1537	85.9153	41.9241	65.9898	32.8888	36.4031	18.5008	14.8194
chr11	84995387	84995887	0	NA	11.5183	13.2027	9.5449	10.9236	2.6991	0.20615	2.782	10.6818	7.5804	0	3.5674	0	0	7.2575	17.6537	23.3052	22.993	15.0623	3.4297	8.1041
chr11	85430068	85430568	0	SYTL2	6.8829	1.1795	10.2532	2.6902	6.8259	9.8951	7.383	6.5523	16.705	17.2717	13.85	0.47008	6.4497	4.4236	2.139	3.6142	0.041579	2.7708	1.9161	5.1174
chr11	85565705	85566205	0	CCDC83	2.4582	3.5765	16.83	14.3475	8.8558	10.5135	2.675	1.4316	6.3638	0	7.8343	0.47008	6.6545	4.4928	2.6523	3.6142	7.401	4.6572	6.8432	9.5879
chr11	86046398	86046898	0	NA	12.3611	35.9174	17.0661	49.8086	19.1838	13.1934	7.49	18.8859	3.7902	0.79716	21.4045	0	38.6985	33.5229	47.3999	118.9873	98.3752	90.8456	27.8397	23.342
chr11	86195244	86195744	0	NA	15.6971	3.6907	23.0359	2.1195	13.1387	0.41229	14.338	6.1118	4.4453	1.5943	13.6402	0.47008	4.4022	3.1104	3.8502	2.2121	0.99789	1.4738	0.77288	1.6551
chr11	86208328	86208828	0	NA	0.035117	6.6584	3.6763	8.8857	12.8933	4.7414	5.35	13.0495	0.28076	0	1.6088	0	10.852	2.903	4.5061	10.0013	2.8689	7.6343	2.8017	2.378
chr11	86235131	86235631	0	NA	10.6052	16.589	24.2163	12.391	17.3323	17.5225	9.63	10.792	0.14038	0	17.8371	0	2.1499	1.7971	2.1105	10.8737	18.1699	8.2828	0.72457	0.11414
chr11	86303850	86304350	0	NA	7.6554	8.4467	13.4235	5.4618	20.8122	0.82459	9.844	5.9466	4.2581	1.3286	19.1662	0	4.5046	4.5619	4.4776	6.0444	2.7858	3.3308	2.3991	0.095118
chr11	86343799	86344299	0	NA	2.4582	2.9297	3.1704	3.5869	18.0015	0.20615	7.169	1.1563	8.3291	0.26572	24.6222	0	5.2212	3.1795	1.7967	1.5578	3.8668	2.7708	5.3296	2.9296
chr11	86430990	86431490	0	NA	2.3177	6.8867	21.8217	7.5813	21.3029	1.2369	41.73	16.3531	1.357	0.79716	21.9641	0	47.6053	50.0424	7.7289	4.0815	2.0789	4.392	9.194	1.4458
chr11	86739679	86740179	1	TMEM135	4.9163	11.9091	12.0744	9.2117	27.6157	31.3344	5.243	4.9004	42.3474	70.1499	12.8707	43.7178	2.1499	0.13824	23.6999	4.7358	8.0247	2.5939	0.40254	1.4458
chr11	87315160	87315660	0	NA	6.5668	7.9521	12.378	5.2988	19.5853	0.82459	0.321	9.2503	3.603	28.1662	1.5389	0	28.1537	11.8194	29.1187	17.2608	14.012	11.8494	25.5533	11.0337
chr11	88288171	88288671	0	NA	6.2859	5.2126	2.3609	0.24456	12.2464	0.61844	16.05	1.2113	3.3691	0.79716	24.972	0.94017	2.2523	1.728	2.909	0.68545	0	1.2675	0.78898	2.5492
chr11	88901711	88902211	0	TYR	0.77257	6.6204	2.1586	7.0107	1.6284	14.018	4.494	0.11012	23.7707	18.0689	0.2798	9.8718	6.6545	0	3.3939	0.68545	0.083157	0	0.048305	1.2746
chr11	92753369	92753869	0	NA	12.6771	11.4905	6.4757	1.9565	22.2398	0.20615	13.91	25.7686	2.2928	0.53144	16.8578	0	4.5046	18.0401	8.0996	2.6795	0.083157	1.9454	1.5297	0.17121
chr11	92787965	92788465	0	NA	2.0368	5.6692	3.8787	0.24456	9.1681	0.41229	18.511	11.5628	2.4332	0	16.2283	0	2.2523	6.1516	2.5383	0.12463	1.1642	0.67795	0.032203	1.6741
chr11	93394500	93395000	0	CEP295	6.7073	9.5881	5.8686	2.2826	3.9929	14.018	9.202	1.4316	7.3933	6.3773	7.0649	0.94017	2.2523	1.5206	5.9036	2.0252	4.5321	7.1038	4.2508	12.2893
chr11	93971328	93971828	0	NA	2.2475	6.7345	2.8668	12.228	4.4837	21.6455	9.202	0.055061	9.031	0	3.0778	9.8718	4.2998	0	2.5383	1.3086	0	0	1.6907	4.4135
chr11	94038295	94038795	0	IZUMO1R	3.1605	21.8016	8.8703	5.2988	2.8106	14.018	9.737	5.8915	2.2928	0.53144	3.1477	0	9.3163	14.7915	15.9426	18.4448	8.7315	15.6519	9.4678	2.3019
chr11	94439310	94439810	0	NA	2.2826	7.4955	2.9006	5.7879	8.2535	5.3598	14.017	2.4227	2.3396	0.53144	16.7879	0	11.671	21.0123	6.9588	2.8976	1.1226	2.6529	5.6839	0.79899
chr11	94768361	94768861	0	NA	5.5835	4.5658	9.4774	8.8857	3.3014	9.0705	4.494	8.2041	2.5268	12.2231	4.6167	0	4.4022	1.4515	19.5931	5.9509	5.4052	3.154	6.4407	2.435
chr11	94798460	94798960	1	SRSF8	21.07	28.1936	23.3732	14.3475	16.9977	66.1733	7.383	3.5239	80.6707	69.087	22.3838	109.9995	32.2487	38.0847	69.132	20.4388	12.3489	15.0918	9.2907	1.3887
chr11	96076210	96076710	0	MAML2	8.2875	9.0935	1.2479	7.0107	13.2948	0.82459	9.737	2.5328	9.5925	5.5801	6.6452	9.8718	2.5594	1.4515	1.2549	3.583	4.4489	2.0633	5.3457	6.6583
chr11	97562616	97563116	0	NA	7.1989	6.0496	0.91064	3.6684	10.2834	9.2766	9.737	2.5328	5.8023	5.5801	4.8265	0	0.10238	5.806	13.9177	2.0563	1.8295	1.238	0.35424	0.47559
chr11	97614124	97614624	0	NA	9.341	1.8644	3.5414	7.0922	28.6418	8.8643	28.034	13.0495	10.2476	18.3346	21.4745	0.47008	4.2998	4.3545	18.2812	4.6423	0.083157	1.916	5.9093	10.444
chr11	98431887	98432387	0	NA	5.9347	3.4624	5.2278	9.0487	13.6294	4.9475	2.782	10.7369	5.7087	0	9.1634	0	12.8995	16.1739	12.8909	11.7772	5.2805	4.9815	12.5432	8.085
chr11	100383197	100383697	0	NA	4.7759	5.0604	4.452	5.3803	25.2958	0	9.63	16.3531	1.4038	6.1115	3.2876	0	13.1042	36.495	9.2404	8.5369	5.3221	4.4804	5.4746	4.813
chr11	100560544	100561044	0	LOC100128386	4.4598	5.9355	8.3644	10.4345	16.1278	9.2766	2.354	5.1207	9.4053	11.1602	5.0364	0	30.2012	20.5975	16.7982	7.3218	2.661	8.0765	14.733	3.2911
chr11	100677905	100678405	0	NA	2.7742	5.7453	10.1182	0.24456	5.7328	9.4828	2.675	5.9466	5.5215	0	16.4381	0	0.20475	0	4.3635	0.74776	0.95631	1.297	2.0932	6.7724
chr11	102096535	102097035	0	NA	1.194	4.718	2.4621	2.1195	9.5696	0.41229	2.782	5.8365	4.5389	5.5801	17.1376	0	0	5.9443	3.1372	0.74776	0.12474	1.3559	3.2203	2.1116
chr11	102126924	102127424	1	NA	9.3761	52.0118	9.9833	3.8314	65.091	0	20.544	10.4616	17.0326	0	44.7677	39.487	51.8027	116.466	37.3324	69.4794	46.3603	61.3694	4.1059	7.8568
chr11	102470608	102471108	0	NA	5.3377	15.2953	8.5331	9.2933	15.2132	13.1934	14.552	5.2859	3.3223	0.79716	6.3654	29.6153	2.3547	3.456	2.6523	0.68545	0.91473	0.1179	1.3847	2.8726
chr11	102631015	102631515	0	NA	14.6436	0.9512	2.2597	0	16.1724	0.20615	4.815	5.8365	1.1698	28.6977	44.6977	0	0	1.4515	0.96967	0.65429	0	0.088429	0.37034	0.62778
chr11	103392282	103392782	0	NA	6.8829	15.8661	9.4437	2.038	15.5924	5.7721	14.338	7.213	4.3985	0.26572	25.3217	9.8718	8.702	12.2341	22.8443	7.9138	8.7731	5.6005	11.7381	9.7021
chr11	103480084	103480584	0	NA	0.94815	3.9951	3.0692	1.875	13.7633	0	4.815	1.1563	2.9947	0	12.1712	0.94017	6.6545	20.3902	8.2422	0.09347	2.7442	3.7435	2.0771	2.6823
chr11	104208839	104209339	0	NA	4.5652	4.3755	3.0017	2.038	7.6958	0.41229	7.918	0.16518	13.8039	0.53144	9.4432	0.94017	0	35.2508	7.4437	5.2655	2.7026	1.297	1.739	4.4706
chr11	104643451	104643951	0	NA	3.8277	4.5277	1.4503	1.875	4.4837	13.3996	5.029	0	41.5988	39.3264	15.7386	1.4103	2.1499	7.3958	3.9072	1.3397	2.7442	0.64848	0.37034	0.87509
chr11	104917894	104918394	0	CARD16	3.9682	5.1365	3.8787	0.32608	6.5805	5.1537	6.955	10.4065	18.1556	0.53144	8.0442	11.282	0	7.3266	3.8787	1.3086	0	0.029476	1.7229	0.13317
chr11	105115084	105115584	0	NA	8.4631	2.8536	3.0017	0	12.0679	4.3291	1.07	3.579	20.2613	0.79716	24.7621	0.47008	2.1499	2.9721	2.2816	1.3709	0.083157	0.67795	0.35424	0.057071
chr11	106269767	106270267	0	NA	1.7909	0.19024	3.0017	0.08152	7.852	0.20615	17.227	10.7369	2.2928	1.3286	18.3268	1.4103	0.10238	4.7001	6.3884	0	1.081	0.67795	3.1398	2.7775
chr11	106914298	106914798	0	NA	4.6354	1.0653	0	1.875	9.0565	4.5352	22.898	9.3053	13.5231	0.26572	15.3189	0	0.20475	13.6165	3.4224	1.9629	1.7879	0.1179	0.41864	0.87509
chr11	107328312	107328812	0	CWF19L2	3.5819	7.5716	3.3053	3.6684	8.0527	12.9873	23.005	2.5328	10.0136	0.79716	3.3576	0	8.9068	1.5206	2.139	5.2655	7.1931	2.0044	3.9127	8.2753
chr11	107711271	107711771	0	NA	2.4582	12.8983	3.7438	9.0487	7.6735	0.20615	18.511	7.2681	8.3291	0.26572	33.5058	0.47008	0.10238	7.4649	3.8502	4.6423	0.95631	1.3264	3.1237	1.2365
chr11	108093538	108094038	0	ATM	4.1086	10.0827	3.3727	10.5976	8.2312	5.3598	2.675	1.2664	20.776	0.26572	6.8551	0.47008	2.3547	3.5251	3.3653	4.8293	2.9105	2.6529	3.5585	17.0832
chr11	108519028	108519528	0	NA	10.5701	11.9852	9.41	7.4183	12.8264	9.0705	7.704	4.7352	9.9669	36.1378	15.3189	0.47008	2.3547	13.2709	3.9642	8.6304	5.4468	9.4619	19.9016	19.5563
chr11	108818885	108819385	0	NA	24.1251	51.3269	25.7003	17.4452	32.4786	13.6057	13.696	12.9944	9.0778	0.26572	39.9412	0	8.702	33.592	98.3647	17.697	11.351	13.7359	15.3288	12.7268
chr11	108844070	108844570	0	NA	6.2508	3.7287	0.47218	0.24456	11.7556	0.41229	3.103	3.579	4.1646	0	21.1247	0	2.9689	7.534	6.3599	2.1498	0.083157	1.8865	2.5602	1.3697
chr11	109212915	109213415	0	NA	1.6154	13.9256	7.184	6.8477	5.4875	0.20615	4.922	2.7531	0.42113	0	6.2255	0	13.1042	10.2297	24.8407	7.2907	7.1515	8.047	13.0745	8.1231
chr11	109566867	109567367	0	NA	2.3879	3.5765	0.84319	10.353	5.7997	0.20615	0.107	4.7903	0.23396	1.86	44.6977	0	13.4114	22.1873	6.8162	0.18694	0.041579	0.619	8.3246	0.13317
chr11	109816891	109817391	0	NA	4.811	9.2076	3.1029	0.08152	11.0418	0	9.63	4.0195	7.674	0.53144	0.4197	0	4.5046	0.13824	5.1336	2.7418	3.7005	1.916	4.1542	4.1091
chr11	109893165	109893665	0	NA	7.1287	16.4368	15.8856	5.6249	12.1795	30.3036	7.169	11.9482	16.471	18.8661	12.1712	0.47008	15.0494	21.9799	19.7927	12.7119	14.9683	19.4543	12.1084	15.257
chr11	110227944	110228444	0	LOC105369486	7.9012	14.5724	6.9479	5.5433	10.2611	18.3471	4.708	9.6907	10.154	23.1176	1.8187	0	2.1499	5.8751	1.8823	0.15578	2.7858	0.088429	1.0627	1.4077
chr11	110343486	110343986	0	NA	3.8979	5.0224	1.5852	0.08152	4.8183	0.41229	9.416	1.2113	1.591	0.26572	9.1634	0.47008	0.20475	1.728	2.0249	1.589	0.041579	0.058952	0.78898	1.3317
chr11	110778286	110778786	0	NA	4.9163	5.2126	0.94437	1.7934	10.7295	4.5352	11.877	3.6891	17.4537	1.5943	1.6088	1.8803	0.61426	1.5897	2.7094	0.062313	0.12474	1.9454	1.0627	0.53266
chr11	111381040	111381540	0	BTG4	13.3092	24.541	17.3022	12.228	23.9797	5.1537	7.276	7.0478	43.6576	11.4259	15.249	39.487	25.9014	48.107	46.2306	44.1179	47.3166	44.9512	19.5796	23.0947
chr11	111590133	111590633	0	NA	2.4582	6.5443	2.1923	1.7119	5.5321	0.20615	2.782	0.11012	7.2529	0.79716	0.48965	9.8718	6.6545	8.9855	3.4224	1.3086	0.95631	0	1.5297	1.4077
chr11	111859712	111860212	0	NA	0.77257	3.5385	2.2597	3.9129	12.1349	0	13.91	2.4227	9.0778	0	6.0157	19.7435	0.10238	0.069119	0.79855	0.74776	0.12474	0.67795	0.38644	0.83704
chr11	112027931	112028431	0	IL18	11.5183	5.0984	12.9514	1.9565	12.001	10.1012	12.519	3.579	10.4348	1.0629	34.8349	0	4.5046	4.4928	1.9108	0.09347	2.661	0.029476	1.0305	3.2721
chr11	112192480	112192980	0	NA	16.9262	8.4847	3.8787	0.24456	10.5511	0.20615	11.877	11.728	0.046793	7.1744	6.3654	0.47008	11.3638	1.7971	5.105	2.7729	5.4468	1.3854	8.4534	9.5308
chr11	112417032	112417532	0	LOC387810	3.02	7.3433	2.9343	0.08152	6.0005	9.8951	3.103	3.6891	5.7087	6.643	0.2798	10.8119	6.6545	10.2988	5.6469	2.1187	1.871	1.857	5.6195	2.7204
chr11	112496498	112496998	0	NA	7.6905	1.2936	0.80946	1.875	20.0984	17.5225	0.428	1.3765	10.1072	0.26572	3.3576	0	6.4497	24.8829	6.1318	6.6364	0.87315	0	7.1169	2.8155
chr11	113215003	113215503	0	NA	2.0016	10.9579	8.2295	2.201	5.4205	5.9783	7.276	3.5239	3.3691	1.0629	7.6944	0	23.9562	10.5061	15.7144	8.7239	9.9373	10.6999	26.3262	15.4472
chr11	113255230	113255730	0	ANKK1	1.7909	5.0604	1.6526	5.3803	46.6434	0.41229	13.803	0.16518	2.6204	0	4.9664	10.3418	38.6985	43.7525	12.4346	23.0248	17.7541	37.9359	8.0508	2.454
chr11	113644373	113644873	0	ZW10	3.8979	7.4574	3.0355	0.4076	4.6621	13.8119	8.239	6.0017	3.6966	0.53144	7.9043	0.94017	2.7642	4.4928	5.9036	2.8976	3.7005	3.8024	3.4297	15.0857
chr11	114030648	114031148	0	NA	9.341	2.9678	5.2952	10.8421	7.3612	0.82459	16.157	3.4688	4.96	0	8.0442	0	5.0165	6.0825	5.105	6.2313	4.5737	9.4324	3.7034	2.0546
chr11	114165500	114166000	0	NNMT	3.0551	1.6741	14.5365	0.08152	15.057	4.9475	41.837	3.6891	11.9322	34.5435	21.6843	9.8718	4.2998	7.6031	2.6809	1.3397	0	0.029476	1.8839	1.2365
chr11	114166805	114167305	0	NNMT	2.1772	3.3102	9.4437	0.08152	13.451	4.1229	7.169	3.7992	5.9427	0	18.1869	0	4.2998	11.612	2.5383	1.3397	0.91473	0.029476	0.37034	1.1985
chr11	115458312	115458812	0	NA	5.4782	0.87511	4.5195	7.0922	4.3721	8.6582	7.276	2.5328	5.2876	5.8458	4.4068	0	6.6545	6.0134	8.0996	3.3026	1.081	6.8385	20.111	9.0553
chr11	115487641	115488141	0	NA	0.17558	0.91315	2.9006	1.7119	4.1044	17.5225	16.906	5.8915	8.1887	5.5801	1.6088	0	4.5046	5.8751	2.7094	0	0.95631	1.238	0.45085	2.1497
chr11	115493594	115494094	0	NA	4.53	1.1795	0.742	1.9565	14.7894	0.41229	17.334	4.8454	8.3291	0.79716	0.34975	0	0.61426	0.3456	3.7361	0.031157	0.91473	1.9749	1.6102	1.6931
chr11	115812189	115812689	0	NA	0.14047	2.5873	0.13491	5.7064	10.8857	13.3996	23.005	3.7441	17.7345	7.7059	1.6788	29.6153	4.607	6.0825	3.4794	0.65429	0.95631	0.76638	2.1093	0.22828
chr11	116644345	116644845	0	BUD13	3.617	8.0662	4.5532	8.9672	15.1686	9.6889	4.601	0.11012	5.3344	1.3286	12.521	0.47008	0.20475	0.27648	2.0819	1.4332	4.6152	0.20633	0.25763	1.8643
chr11	116943156	116943656	0	NA	12.8878	14.1539	8.297	10.9236	6.5805	0	2.889	1.2664	14.0846	5.8458	18.2568	9.8718	0	0.069119	1.5401	2.0563	1.871	5.0404	0.09661	0.79899
chr11	117198687	117199187	0	CEP164	6.9882	1.7122	5.1266	5.7879	7.0712	13.1934	7.169	5.2859	6.6446	0.53144	9.3033	0	2.2523	6.0134	2.7379	5.6394	4.6984	2.1223	6.6983	2.454
chr11	117685428	117685928	0	FXYD2	1.6154	0.87511	3.1029	0.16304	11.0864	0	2.461	0	0.093586	0.79716	1.4689	0	0	0	0.17112	1.5578	1.9542	0.76638	2.6085	6.2968
chr11	117695087	117695587	0	FXYD2	0.31605	4.8321	5.1266	0.32608	7.1828	4.9475	2.247	0.11012	0.23396	0	0.34975	0	10.7496	7.3266	7.187	0.90354	2.7858	3.8909	27.4372	18.4529
chr11	117817378	117817878	0	NA	0.49163	6.7726	0.20236	4.1575	8.7219	9.2766	2.889	0.11012	6.2702	17.5375	4.5467	0	6.7569	4.4928	2.7664	6.0132	3.9916	4.5099	7.2779	3.0248
chr11	118023796	118024296	0	SCN4B	6.8126	4.5277	10.8603	5.6249	16.8193	0.20615	7.49	0.22024	15.1609	22.8519	0.5596	0.47008	11.1591	7.3266	3.9642	2.3991	0.33263	5.9837	40.5601	22.8664
chr11	118230093	118230593	0	UBE4A	12.2557	3.7287	3.0692	9.1302	9.6142	9.2766	7.169	1.3215	12.6808	0.53144	7.6944	0	4.607	3.1795	1.7397	3.7076	10.1868	8.9313	3.5263	14.5531
chr11	118560436	118560936	0	NA	5.0217	5.8594	2.9343	12.7171	6.4466	13.8119	2.354	1.2664	7.0189	1.5943	10.9121	0	0.20475	0	4.9624	6.0132	4.8647	3.1834	3.9449	14.3438
chr11	118965881	118966381	0	H2AFX	9.7273	12.5559	12.2431	10.8421	7.1158	9.2766	18.618	2.4777	4.3985	34.5435	12.7308	9.8718	17.4041	7.4649	4.6202	3.6453	13.3052	7.6933	5.4907	13.2405
chr11	119089147	119089647	0	NA	1.8963	7.115	4.452	9.2933	9.7927	10.3074	7.276	1.2664	3.2755	0.79716	2.2384	0	2.1499	5.806	2.0819	0.7166	3.6173	1.8865	1.0627	1.3126
chr11	119231817	119232317	0	USP2	5.3026	8.8272	4.4858	5.3803	7.9858	0.20615	11.663	4.8454	0.23396	0	6.2255	0.94017	8.702	3.2486	1.3689	3.3649	6.3615	10.8472	4.6212	7.4763
chr11	119246962	119247462	0	USP2	5.5484	7.7238	5.2952	2.4456	9.2127	27.8299	4.815	8.149	12.4469	1.5943	3.1477	0	13.309	0.13824	8.5274	8.0696	8.0663	8.0765	44.1668	17.9583
chr11	119567018	119567518	0	NA	9.2006	52.4303	6.5769	31.9557	17.5108	0.20615	6.848	5.8915	0.32755	5.5801	3.0778	0	52.2122	51.0791	28.092	81.5682	100.6205	105.289	120.7624	57.2992
chr11	119599744	119600244	0	NECTIN1	2.5635	11.6808	3.3727	7.5813	6.179	9.2766	4.922	1.2113	6.5978	0	4.8265	31.0255	8.8044	4.3545	3.3368	0.37388	3.6589	2.7708	5.2813	11.0147
chr11	119895604	119896104	0	NA	6.9531	22.4484	22.53	22.907	7.8297	13.3996	4.601	3.634	25.0809	17.006	3.4975	0.94017	26.4133	20.7358	75.0355	23.4921	24.1572	24.7895	32.4448	31.8646
chr11	120076169	120076669	0	OAF	3.9682	2.5873	1.7876	3.7499	7.2274	13.1934	0.107	6.0567	0.18717	0.53144	7.4846	0.47008	0.10238	8.9164	0.94115	3.2715	0.12474	0.64848	0.14491	0.55169
chr11	120107223	120107723	0	POU2F3	6.0752	15.029	2.3272	12.554	3.2568	17.5225	0	6.1118	5.1472	11.1602	1.7487	0	2.2523	3.1795	5.5043	1.994	9.8542	1.9749	2.7534	3.7667
chr11	120206538	120207038	0	ARHGEF12	4.4247	9.3979	9.3425	4.076	16.3731	4.7414	9.844	7.213	11.8854	6.1115	7.9043	1.4103	4.607	3.2486	2.7094	4.2373	5.3637	4.5983	9.3873	9.7021
chr11	120215062	120215562	0	ARHGEF12	3.0551	4.9843	0.10118	5.1357	11.3541	4.5352	14.017	3.4688	5.3812	0.53144	6.3654	0	0	2.9721	2.5097	2.0563	0.99789	0.70743	0.37034	2.5492
chr11	121337268	121337768	0	NA	7.9715	10.0827	3.0692	19.7278	12.6033	8.8643	2.461	11.6729	6.1299	18.0689	6.5053	0	2.3547	4.5619	5.3047	3.3649	10.6857	11.4368	6.1347	4.014
chr11	121353138	121353638	0	NA	0.24582	4.2233	5.2615	5.7064	28.6865	13.3996	0.107	3.4688	17.828	22.3204	4.8965	0	4.5046	8.9164	1.9964	9.347	8.7731	17.4794	23.444	25.1493
chr11	121699814	121700314	0	NA	0.10535	4.2614	0.77573	1.7119	12.001	4.7414	2.782	0	5.1472	11.1602	45.3273	0	6.5521	2.9721	2.0249	1.994	3.4926	0.64848	0.41864	0
chr11	122059848	122060348	0	MIR100HG	3.5468	4.3755	5.8349	1.7934	13.4733	25.9746	7.062	3.5239	12.7744	0	51.6227	0	0	0	5.3047	1.3397	0.91473	0.058952	0.33813	1.2175
chr11	122067722	122068222	0	MIR100HG	15.943	20.9645	8.7354	0.24456	13.384	9.2766	2.782	6.0017	4.7261	23.1176	35.1846	0	0	7.3266	3.3083	2.0875	0.99789	1.8865	0.032203	0.17121
chr11	122513051	122513551	0	NA	0.8428	8.5228	10.523	0	9.235	0.82459	2.675	7.1029	7.3465	5.5801	12.1712	0.94017	2.2523	3.1795	3.8787	1.3709	0	1.297	1.739	1.8072
chr11	122727147	122727647	0	CRTAM	9.4464	5.2506	4.9242	2.038	6.2013	0.41229	2.354	8.5895	11.1835	0	8.324	29.6153	0	0	1.1123	1.3397	0.083157	0.619	1.0627	0.11414
chr11	123015724	123016224	0	NA	3.0551	7.4955	1.7538	5.6249	7.7627	0.41229	4.922	0	10.2008	0	3.1477	0	0.40951	0.13824	0.91263	2.7729	1.9542	5.63	0.77288	0.58973
chr11	123045307	123045807	0	NA	5.4782	2.0165	4.3846	0.24456	8.8781	0	4.815	9.3053	5.428	0.26572	18.4667	0	0.10238	3.0412	4.4491	0.7166	0.12474	0.029476	0.77288	3.2721
chr11	124510530	124511030	0	MIR7641-2	3.9682	15.4856	2.5296	6.9292	6.8928	9.2766	11.663	4.7903	5.3344	27.9005	4.8965	0	4.607	4.4236	8.2993	6.6675	5.3637	4.5393	84.0184	48.4152
chr11	124816707	124817207	0	CCDC15	0.52675	2.8156	2.3609	0.48912	3.4352	39.5803	0	3.5239	31.8659	5.5801	16.2982	19.7435	2.3547	2.903	4.5061	0.74776	0.87315	1.2675	5.8288	8.1421
chr11	125439152	125439652	0	EI24	13.6253	10.273	8.8366	12.7986	23.4221	13.6057	4.601	4.7903	11.3238	25.2433	25.8813	0.47008	6.7569	8.9164	18.9086	6.1379	1.871	5.0994	37.7745	21.8582
chr11	126146667	126147167	0	TIRAP	1.8261	5.2506	10.1857	4.4836	3.2122	4.3291	0.107	0.22024	3.2287	27.9005	8.8836	1.4103	4.5046	7.4649	13.5184	10.5621	8.0247	5.0404	6.9559	8.066
chr11	126173769	126174269	0	DCPS	9.4113	7.6096	1.6526	9.2117	7.852	18.141	4.601	6.0567	7.7208	6.1115	6.5053	0.94017	0.30713	4.5619	2.7664	2.8664	4.6984	4.4804	4.0415	10.2728
chr11	126787661	126788161	0	NA	6.7424	1.1034	4.3508	2.201	8.7219	0	9.63	4.7903	6.3638	0	6.3654	0.47008	2.2523	11.8885	3.4509	3.9881	1.7879	0	1.433	4.5466
chr11	126833539	126834039	0	NA	3.8628	0.87511	6.9479	3.5869	12.7594	5.1537	2.461	4.6802	4.9132	0	4.7566	0	2.3547	5.9443	0.94115	3.3338	0.041579	1.3264	0.41864	0.13317
chr11	128077643	128078143	0	NA	7.6554	2.2068	10.3543	5.4618	24.7159	0.61844	3.103	2.698	0.093586	0	49.804	9.8718	0.10238	4.5619	2.852	1.994	0.083157	1.2675	1.1593	0.83704
chr11	128080363	128080863	0	NA	6.5668	4.5277	4.4858	0.32608	23.0875	0.61844	4.815	5.8915	7.2529	6.3773	28.6793	0	0	3.0412	1.483	1.3397	0.041579	1.2085	0.69237	2.9867
chr11	128337354	128337854	0	NA	0.98327	2.0926	1.484	3.5053	17.3546	27.2114	4.815	0.49555	5.2408	22.5861	27.0005	0	2.3547	6.1516	2.139	0.77892	0.041579	0.64848	1.5297	1.9024
chr11	128392317	128392817	0	ETS1	7.1638	1.9785	7.4875	0.48912	13.0941	9.6889	11.663	7.213	19.7465	17.5375	34.625	0.47008	2.5594	9.0546	3.4794	1.3709	0.041579	0.029476	5.1203	5.8593
chr11	128500189	128500689	0	NA	6.1454	7.7618	3.0692	7.4183	6.9597	4.9475	2.996	1.4316	9.5457	0	6.0856	0	0	2.9721	2.7379	2.7729	5.4468	2.5055	1.9805	5.0222
chr11	128579213	128579713	0	NA	4.53	5.0604	0.77573	0.16304	16.0832	0.20615	6.955	0	7.8144	0.26572	15.6687	11.282	2.2523	6.0825	1.6827	1.3709	0.041579	0	2.2059	3.7857
chr11	129013125	129013625	0	NA	11.7992	7.4955	2.2935	9.1302	12.8264	0.20615	15.729	0	14.225	2.6572	6.3654	0	2.1499	2.9721	2.196	0.7166	0.041579	3.095	0.38644	1.3697
chr11	129495783	129496283	0	LINC01395	10.0785	19.7089	15.346	12.6356	8.3427	0.41229	5.243	6.0017	1.2634	11.6916	17.7672	0	8.8044	17.6254	30.4021	26.2651	16.8394	18.8058	19.7889	11.281
chr11	129620651	129621151	0	NA	3.3712	9.8545	1.484	12.554	6.0005	0	2.247	0.055061	2.2928	0.26572	10.6323	0	2.1499	2.9721	3.2798	3.3961	0.95631	0.619	3.2203	4.1472
chr11	129731537	129732037	0	NA	6.1805	5.9736	3.6763	7.3368	11.198	1.0307	4.922	0.11012	1.2166	0.26572	3.7773	0.47008	0.10238	3.2486	4.5917	4.9539	9.1889	5.011	2.8339	4.1852
chr11	129892919	129893419	0	NA	2.5284	3.5385	0.16864	1.7934	10.6849	0.61844	2.568	6.0017	2.9947	0	9.3732	0	2.2523	0	1.3404	1.994	1.8295	3.1245	3.5102	1.7502
chr11	129906824	129907324	0	NA	3.3712	1.9785	3.1367	0.48912	24.9835	4.7414	0	14.3159	0.093586	0	28.8192	0.94017	11.0567	17.6254	4.4206	1.3397	4.4905	0.67795	9.6449	1.7692
chr11	130036332	130036832	0	ST14	2.5986	8.4847	3.71	3.7499	9.7034	4.3291	0	2.4777	3.1819	0.79716	11.8914	0	4.2998	0.069119	3.8787	2.0875	0.041579	2.535	1.1593	0.13317
chr11	130253417	130253917	0	NA	2.4933	1.9785	0.033727	0.32608	8.2089	4.7414	9.523	5.2859	0.42113	11.1602	1.9586	0	2.3547	1.5206	5.0195	1.3709	2.7026	0.029476	6.4246	11.6615
chr11	130347962	130348462	0	NA	1.8963	1.8263	4.1148	1.9565	12.7148	13.3996	6.848	2.6429	7.2061	0.53144	1.8187	0	0.20475	3.2486	0.94115	0.031157	1.0395	0.67795	1.433	1.3317
chr11	130506807	130507307	0	NA	5.5133	4.5658	13.4573	3.9945	9.3019	4.9475	5.029	7.6535	2.1525	5.5801	6.0856	0	0	0.27648	4.5917	2.6483	3.6173	1.9749	1.4652	0.87509
chr11	130523701	130524201	0	NA	1.5802	4.2233	0.20236	0.24456	10.0157	0.20615	4.494	7.1029	0.23396	0	1.6788	0	2.3547	0.20736	2.8235	1.3086	0.041579	0.76638	4.8627	2.7394
chr11	130657268	130657768	0	NA	9.0952	1.1795	3.71	0.48912	13.6294	4.9475	4.708	2.698	0.28076	1.3286	0.62955	0	2.1499	0.20736	1.6827	0	2.7442	1.2675	1.8839	3.0248
chr11	130717465	130717965	0	NA	2.3879	4.1472	0.84319	5.2173	11.6218	4.9475	7.169	6.0567	6.4574	11.9574	9.5131	0	4.4022	8.9855	3.3083	0	0.083157	0.029476	0.45085	1.3507
chr11	130752534	130753034	0	NA	2.3528	6.7345	6.5769	1.875	11.6218	0.20615	2.568	6.0567	4.2113	1.0629	0.4197	0.47008	4.2998	3.0412	8.7271	2.7418	6.1536	1.9454	4.8627	5.2505
chr11	131629929	131630429	0	NA	0.94815	1.9785	1.4503	3.4238	5.0636	0.61844	5.243	0.055061	22.8349	17.8032	37.4929	0	0	0.13824	3.1372	0.65429	0	0.058952	0.49915	4.9461
chr11	131926535	131927035	0	NA	3.3361	4.2233	0.80946	3.5053	33.5716	4.9475	2.461	0.11012	0.74868	12.4888	24.972	0	4.2998	1.728	0.96967	1.4021	1.7879	0	3.1398	1.8072
chr11	131934820	131935320	1	NA	2.6337	0.9512	0.742	0.24456	36.2261	1.2369	7.383	0.44049	11.7918	0.79716	70.9987	9.8718	2.1499	11.7503	1.426	1.3709	0	0.67795	0.72457	0.28535
chr11	131941953	131942453	1	NA	0.14047	4.0711	1.4503	5.2988	16.3731	1.0307	13.803	2.4227	7.5336	0.26572	79.8124	0.47008	2.1499	4.4236	0.74151	0	0	0.058952	0.45085	0.58973
chr11	131958373	131958873	1	NA	3.3361	1.7883	2.1586	2.038	15.4809	109.6703	20.437	7.0478	28.1692	0.53144	20.0056	0.47008	10.852	2.9721	1.9679	0.68545	0.87315	0.029476	27.6787	12.3844
chr11	132604008	132604508	0	NA	2.4582	0.11414	0.80946	2.1195	7.1382	9.2766	1.177	2.3126	0.46793	1.0629	30.9876	0.47008	0.10238	7.3266	2.7379	0	0.083157	3.773	0.080508	5.2505
chr12	95241	95741	1	NA	6.637	6.6204	12.8839	7.0922	6.6697	1.0307	92.555	2.6429	2.3864	16.7403	4.5467	19.7435	0	0.069119	0.11408	0.031157	0	0	1.3686	0.3995
chr12	262284	262784	0	LOC574538	0.24582	4.6799	3.6763	3.7499	2.0522	4.5352	4.922	0.11012	9.3118	0	1.7487	0	2.5594	3.0412	0.88411	2.8353	0.95631	4.5099	7.6805	12.4415
chr12	298190	298690	0	NA	2.5284	6.4301	4.5195	5.3803	0.9815	8.8643	0.107	0.11012	3.1351	22.3204	7.5545	0	2.5594	0.20736	3.3653	0	1.081	0.64848	7.7771	8.1802
chr12	328940	329440	0	SLC6A12	9.2708	5.2887	4.452	8.9672	3.5914	0.82459	2.782	0	13.102	0	3.2177	0	4.7093	0.20736	0.85559	2.0875	5.3637	0.20633	4.6534	11.5283
chr12	633519	634019	0	NA	5.408	5.8214	10.7591	16.0594	5.9336	22.4701	6.955	0.11012	16.9858	0.26572	0.90934	19.7435	2.3547	0.20736	7.5863	60.6309	88.729	90.6983	3.9449	3.0438
chr12	685139	685639	0	NA	9.622	8.5228	6.2396	9.1302	5.9336	4.7414	7.062	2.5879	4.1646	6.3773	6.2955	19.7435	11.7733	7.4649	3.3653	1.4332	5.6963	3.2129	8.4695	9.1313
chr12	741434	741934	0	LOC100049716	14.5383	4.4516	13.2549	4.076	12.1572	9.0705	0.856	6.1118	6.3638	0.53144	4.9664	23.0341	4.5046	4.9075	6.3599	7.4776	10.561	4.7162	6.2957	1.6931
chr12	956880	957380	0	NA	15.1353	22.4864	20.1016	10.5976	57.3729	26.7991	18.083	58.8602	7.3933	6.3773	24.6222	11.282	51.7004	37.8082	35.0223	12.0888	9.771	13.1464	11.4966	5.4408
chr12	1583201	1583701	0	NA	2.3177	6.0116	1.5515	2.038	15.1463	9.6889	21.721	10.9571	9.3586	1.0629	13.9899	10.3418	2.5594	13.8239	3.9357	0	1.9958	0.14738	1.8678	3.5384
chr12	1628326	1628826	0	NA	8.3578	5.0604	5.1266	7.4183	4.9075	13.8119	14.445	4.8454	0.23396	0	6.2255	0	4.5046	10.3679	5.0765	4.7047	3.5758	1.4443	1.8356	4.5657
chr12	1905245	1905745	0	NA	3.3361	5.9736	8.0946	8.6411	7.7181	17.5225	7.276	1.2113	10.9963	0	13.85	0	11.1591	4.5619	4.0213	2.0563	3.9084	3.3603	10.6593	14.8955
chr12	2113578	2114078	1	DCP1B	35.8892	67.3832	95.4151	66.1125	109.7714	67.4102	71.476	60.8424	55.7302	51.5495	89.6053	238.8024	234.5456	215.5139	62.0305	130.0791	175.0879	154.2195	183.4461	132.1762
chr12	2364869	2365369	0	NA	9.622	5.8975	5.7674	7.0922	6.8482	13.6057	16.585	2.4777	4.4921	5.5801	6.0856	9.8718	0.40951	1.6589	6.1603	2.0563	0.16631	0.088429	7.6322	3.6335
chr12	2806227	2806727	0	CACNA1C-AS1	2.704	8.5608	18.7188	7.4998	8.4543	26.593	9.63	3.6891	3.4159	1.3286	4.4768	2.8205	49.7552	23.4314	41.9241	17.4789	16.9641	28.7393	33.2982	31.2558
chr12	2921806	2922306	0	ITFG2	5.6538	4.756	18.2803	7.8259	8.075	10.5135	10.165	4.7903	12.9148	6.3773	16.9278	9.8718	15.6637	8.9164	5.8751	2.3991	11.7668	9.6977	8.8237	22.3338
chr12	3326458	3326958	0	NA	1.7207	6.9248	3.6763	2.2826	42.6728	4.7414	16.371	6.9927	2.2461	0	11.8914	0	39.4151	57.2308	11.8642	5.9198	2.7858	4.4214	8.9525	3.0248
chr12	3408972	3409472	0	NA	4.811	6.6584	10.1857	8.8041	9.6588	0.82459	4.922	10.6818	1.4974	6.3773	9.4432	0	31.0202	20.7358	6.5025	15.9522	15.1346	10.8472	35.7779	21.9152
chr12	3563329	3563829	0	NA	0.17558	0.26634	1.5515	3.5869	8.7219	4.5352	7.276	2.4777	5.2408	1.3286	4.8265	0.47008	4.8117	3.1104	3.2798	0.09347	2.661	0.029476	2.0932	5.3266
chr12	4140416	4140916	0	NA	3.1605	1.1414	7.2851	2.2826	17.4662	9.4828	7.49	2.4777	2.3396	0	1.4689	10.3418	7.064	11.1282	2.0534	4.7981	4.6152	7.8701	7.4712	13.9443
chr12	4221934	4222434	1	NA	5.5133	8.5608	11.0626	4.239	95.3167	17.5225	16.585	3.5239	4.1178	0.26572	16.5081	0	13.7185	26.8874	59.1215	12.6185	15.3425	5.1583	5.072	1.3126
chr12	4430440	4430940	0	TIGAR	14.4681	9.3218	14.9076	19.9723	23.4444	9.0705	12.626	7.4332	20.6356	62.1783	5.1063	0	30.9178	15.2754	6.7307	32.3095	28.2319	21.8713	34.0228	18.8715
chr12	4713825	4714325	0	DYRK4	0.28093	5.8975	10.0845	9.0487	8.075	0.20615	25.252	10.4065	17.3601	11.9574	3.3576	0	4.4022	0.20736	4.4776	5.4213	4.5321	6.3079	4.5246	9.7591
chr12	4758060	4758560	0	AKAP3	5.408	6.8106	8.0271	7.4183	8.8112	0	16.799	1.1563	15.8627	11.6916	9.5131	0.47008	9.1115	3.3868	2.0249	4.2996	7.3179	5.2762	7.0364	11.8137
chr12	5194988	5195488	0	NA	0.035117	0.076096	0.94437	0.4076	6.0451	0	13.91	2.3126	9.1246	0.26572	1.6088	29.6153	11.4662	7.8105	2.6238	0.87239	1.1226	1.297	1.4814	0.19024
chr12	5249128	5249628	0	NA	9.7975	13.9637	9.7135	11.9019	4.439	9.2766	7.276	6.1668	7.1593	11.1602	3.3576	0	8.8044	13.5474	11.3509	7.4153	0.99789	8.7839	33.3626	12.8029
chr12	5276150	5276650	0	NA	1.6856	5.4409	2.2935	0.16304	8.3873	4.7414	11.663	1.1563	5.428	0	1.7487	0.47008	4.4022	14.7224	2.196	1.4021	0.99789	1.238	2.1898	3.3291
chr12	5550484	5550984	0	NTF3	0.24582	1.9785	0.26982	0.4076	10.7742	0.82459	9.951	0	0.28076	0	3.0778	0	6.9616	7.6722	2.8805	1.4955	1.9542	0.7369	2.3669	6.2968
chr12	5774779	5775279	0	NA	1.1237	1.6361	2.1586	0	5.8667	0	18.832	0	6.4106	5.5801	0.1399	0	2.3547	3.1795	1.3119	0.65429	0.16631	0.619	3.0915	0
chr12	5916137	5916637	0	NA	0.80768	3.0058	0.26982	5.2173	8.2312	0	19.153	0.66073	1.4038	6.3773	0.1399	0.94017	5.1188	9.4002	2.9946	1.4644	2.0374	0.1179	2.0771	0.13317
chr12	5918074	5918574	0	NA	2.9849	2.5112	1.484	0.24456	8.3873	4.9475	15.836	7.9838	1.123	0	1.6088	0	2.5594	7.534	2.7664	0.62313	4.3658	1.238	2.1254	0.66583
chr12	6202211	6202711	0	NA	1.1237	0.15219	5.3289	1.9565	10.4619	8.8643	19.046	7.2681	2.2461	0	6.2255	0	6.7569	7.6031	1.9108	3.3338	4.4073	0.79586	3.1237	8.2753
chr12	6276552	6277052	0	NA	0.73745	2.0165	3.7775	3.4238	7.3612	1.0307	11.877	5.1207	2.9947	5.8458	7.7644	0.47008	13.4114	6.2207	0.94115	3.3026	3.7837	0.85481	1.4169	1.3887
chr12	6276902	6277402	0	NA	0	3.0819	0.20236	0	8.1196	0	6.42	5.5612	0	0	4.4068	0	2.1499	4.2854	2.852	0	0	0	0	1.5219
chr12	6387799	6388299	0	NA	1.9665	7.6096	10.6579	17.8528	10.7295	1.0307	5.35	6.3871	15.0673	18.0689	3.4275	10.3418	4.7093	4.9075	2.2816	0.2181	0.45737	2.2991	4.2025	7.0197
chr12	6492912	6493412	0	LTBR	5.7942	2.1687	13.3561	2.6902	13.0048	0.20615	7.811	4.8454	19.3722	6.643	15.1091	10.3418	3.1737	3.1104	3.9357	1.589	2.8274	5.0994	4.9754	8.066
chr12	6579508	6580008	0	VAMP1	7.234	7.3052	9.7135	12.9616	10.8857	0.82459	5.457	2.3676	9.1714	0	7.7644	30.5554	6.5521	10.5061	3.3653	4.8604	6.4863	5.2173	4.9432	25.2824
chr12	6616760	6617260	0	SCARNA10	12.8176	19.9372	14.3679	9.6193	57.3506	4.7414	4.708	10.6818	22.3201	5.5801	12.2412	40.4272	8.8044	16.1048	19.7072	8.6927	14.0952	20.6039	6.6661	11.3571
chr12	6677416	6677916	0	NOP2	14.6085	10.8818	10.2869	5.6249	8.2089	0.20615	24.717	5.9466	9.6393	17.8032	5.1763	0.94017	2.5594	1.5897	2.1105	2.3368	6.32	4.0088	4.122	5.3647
chr12	6832882	6833382	0	COPS7A	7.3745	8.0282	11.0963	12.554	5.889	5.3598	5.136	4.1846	14.7397	1.5943	12.2412	0	4.9141	7.534	5.761	10.7179	11.0184	7.6638	5.7966	13.0692
chr12	6862366	6862866	0	MLF2	4.811	9.7784	11.4336	3.6684	9.3465	18.7594	19.26	9.6357	12.4469	0	12.3111	0.47008	10.9543	3.3177	1.6256	11.1229	5.2389	10.0514	11.1906	16.132
chr12	6888087	6888587	0	LAG3	1.0886	5.3267	3.3727	7.5813	5.9336	4.5352	18.939	3.4688	17.5473	0.26572	10.9821	9.8718	11.4662	6.1516	3.4509	5.4524	6.1952	8.4597	8.9686	13.0502
chr12	6999848	7000348	0	LOC105369632	14.3978	11.7188	5.8686	7.6629	7.4951	13.8119	11.877	7.3782	12.9148	5.5801	13.92	30.0853	0.10238	6.1516	3.1942	2.2744	6.4863	5.8952	5.7966	11.6995
chr12	7047023	7047523	0	C12orf57	8.9547	13.5071	7.9597	12.8801	27.1696	18.141	35.738	9.6907	27.0462	22.8519	12.5909	20.6837	11.3638	1.8662	4.5346	7.3841	9.1473	10.6409	8.9203	7.6475
chr12	7052835	7053335	0	C12orf57	76.6947	92.7613	39.1239	67.4168	44.3904	39.9926	69.55	65.3024	109.6822	110.8049	132.9041	103.4184	17.6088	3.1795	4.4491	5.5459	13.8873	17.0667	7.1008	18.7573
chr12	7079609	7080109	0	PHB2	10.4648	9.474	11.1975	16.63	16.0608	9.0705	23.112	6.1118	7.3933	0.53144	7.5545	0.47008	10.9543	10.2988	5.105	3.7388	5.5715	16.4477	11.2067	9.7211
chr12	7126086	7126586	0	LPCAT3	9.2357	6.1638	10.4218	5.7064	6.6697	9.4828	18.832	2.4227	10.6687	11.9574	10.6323	19.7435	4.607	6.0825	3.4794	4.2996	2.2037	5.3647	3.2042	7.6665
chr12	7146690	7147190	0	NA	4.811	6.5443	3.8449	5.7064	7.8074	21.6455	7.49	7.213	5.194	11.1602	4.6866	9.8718	2.2523	13.2018	17.6823	16.513	7.9	14.3254	15.6025	13.5448
chr12	7585828	7586328	0	NA	0.56187	3.5765	2.2935	9.1302	12.7594	0.41229	9.844	3.579	12.3533	0.26572	18.5366	0	2.2523	3.1104	6.7021	0.77892	0.95631	1.3854	2.4475	0.93216
chr12	8012993	8013493	0	NA	6.6019	4.3375	0.23609	1.875	7.2943	8.8643	14.338	4.9004	5.194	1.86	21.4045	0	2.2523	4.4236	1.9679	2.6795	6.1952	0.67795	3.9771	3.1769
chr12	8088438	8088938	0	SLC2A3	5.3377	2.0546	7.3863	3.6684	9.1011	5.3598	2.675	2.4777	19.2786	0.26572	4.9664	0	0.10238	4.4236	5.6469	2.0563	2.0789	1.916	0.49915	2.9296
chr12	8113187	8113687	0	NA	6.5668	4.2994	5.1603	0.48912	8.655	9.6889	14.766	0.055061	17.3133	0.26572	11.2619	0.94017	4.607	7.3958	2.7094	2.7418	5.4468	4.4804	3.7195	12.3273
chr12	8122947	8123447	0	NA	6.3561	2.1687	6.9141	7.3368	4.1714	4.5352	7.062	9.911	18.2492	0.79716	6.3654	0.47008	7.064	1.8662	2.2245	2.8041	2.0374	5.2173	5.539	11.9088
chr12	9108665	9109165	0	KLRG1	0.94815	14.7627	6.678	7.4183	1.6507	13.6057	7.169	11.6179	5.1472	0.79716	12.0313	0.47008	26.3109	10.437	47.9418	6.0756	5.2805	4.9815	85.6286	70.4065
chr12	10063623	10064123	0	NA	7.8661	17.9968	25.0595	10.5976	7.6512	26.7991	12.305	16.6284	7.2061	0.26572	24.3424	0.47008	64.4975	51.0791	30.1739	21.0619	18.6688	17.5383	160.2758	244.625
chr12	10364686	10365186	0	GABARAPL1	6.9882	6.8106	9.9496	2.4456	10.1049	8.8643	30.602	3.7441	6.0831	29.4948	6.0856	9.8718	7.064	4.631	3.2513	1.4021	3.7005	2.6823	3.639	5.7832
chr12	10484330	10484830	0	NA	8.9196	5.0604	3.7438	9.0487	11.1088	9.2766	9.202	2.4777	5.7087	0.26572	2.2384	0	2.3547	1.5897	1.4545	0.12463	0.041579	1.297	0.37034	2.0736
chr12	10869219	10869719	0	YBX3	5.3026	25.6825	15.0762	13.2062	31.564	15.0487	28.355	16.5734	13.1956	0.53144	29.1689	12.6923	42.8959	35.32	9.8678	13.9893	4.6568	5.4826	12.9618	7.3621
chr12	10869928	10870428	0	YBX3	9.341	34.5477	34.1659	10.1084	54.0938	25.3561	6.527	21.1434	31.5383	0	34.0654	28.205	38.9032	62.2765	31.7425	10.7491	3.451	10.0809	20.7711	15.1618
chr12	10902601	10903101	0	LOC101928162	5.724	7.8379	6.0372	2.4456	2.9222	13.3996	12.091	6.0567	18.3428	17.2717	8.254	0	0	3.3868	2.6809	2.0875	3.5758	1.916	2.8339	6.9436
chr12	11071378	11071878	0	TAS2R13	16.4346	3.7287	32.2772	22.9886	1.7622	12.9873	7.597	0.16518	2.1525	0	1.6788	1.4103	0.10238	0.13824	5.0765	13.8336	11.3926	6.8974	0.080508	0.076095
chr12	11653395	11653895	0	NA	4.53	1.7502	2.2597	3.5869	2.0745	4.3291	16.371	2.3676	5.1004	0.26572	0.20985	0	4.7093	5.806	0.79855	3.4584	5.2389	1.9454	4.6856	5.0983
chr12	11786836	11787336	0	NA	1.7909	1.9024	0.43846	2.038	4.9744	9.2766	5.35	2.3126	8.1887	0	6.2255	9.8718	2.2523	4.631	3.9928	1.4332	0.083157	0.70743	1.1271	0.83704
chr12	11788202	11788702	0	NA	3.9331	3.4624	6.5431	3.3423	40.6652	8.6582	16.157	24.7224	8.8438	0	35.3944	0.47008	120.4977	209.4314	7.5292	9.1601	7.11	11.761	6.4729	0.58973
chr12	11857851	11858351	0	NA	5.5133	1.7502	5.194	3.8314	6.6697	4.7414	0.321	1.2113	5.3812	5.8458	6.8551	20.2136	2.8666	3.1104	2.7094	1.3709	0.083157	0.058952	2.7212	1.7692
chr12	11898959	11899459	0	NA	2.423	4.2233	3.6088	4.4021	25.742	8.8643	0.856	22.7953	2.1525	0.26572	25.5316	9.8718	6.7569	7.534	0.99819	0.7166	0	1.2675	4.8305	1.8263
chr12	12199262	12199762	0	NA	8.3929	2.2829	11.8383	3.7499	6.3574	0	11.663	2.6429	1.357	0.53144	1.8187	0	7.1664	4.9766	5.7325	3.6142	1.3721	7.3985	4.7983	3.4243
chr12	12857524	12858024	0	GPR19	15.1353	9.1315	5.8686	0.73368	3.1899	4.3291	0.535	1.2664	4.2113	6.1115	7.4846	0	0.10238	13.1327	4.278	1.4332	0.99789	9.285	2.7695	7.4573
chr12	12932439	12932939	0	APOLD1	12.7825	6.0116	20.0341	17.7713	10.7742	0.20615	18.725	4.7352	6.2234	0	5.1063	0	0.10238	1.728	0.96967	2.7729	4.5321	0.67795	0.41864	0.057071
chr12	12966027	12966527	0	DDX47	5.6187	5.3648	8.1621	4.4021	9.5696	18.141	21.186	8.2592	10.5284	6.3773	5.0364	29.6153	17.4041	7.4649	5.818	6.7922	0.20789	6.3079	6.2474	7.3431
chr12	12992813	12993313	0	NA	5.724	14.0017	2.0236	5.3803	13.161	13.6057	5.885	2.698	5.6151	13.8174	13.5702	9.8718	10.7496	10.2297	1.7112	2.0563	0.16631	2.5644	0.43474	3.6525
chr12	13036236	13036736	0	GPRC5A	9.7624	5.3648	14.2667	31.059	4.6621	13.1934	5.35	1.2113	9.031	22.8519	0.6995	0.94017	0.40951	1.728	2.5953	11.2164	16.9225	16.9193	0.38644	0.66583
chr12	13044220	13044720	0	GPRC5A	8.4982	28.8024	9.8822	11.4128	13.3394	13.6057	20.865	10.7369	7.6272	1.0629	7.9043	0	6.9616	4.9075	2.2531	4.9851	4.8231	5.3941	6.3924	6.7724
chr12	13288598	13289098	0	NA	4.214	2.8156	2.5296	12.7171	9.7257	17.9348	2.889	8.4243	8.7035	0.26572	1.9586	20.2136	6.5521	3.1104	2.1675	5.3901	8.9394	10.6999	2.528	5.4978
chr12	13349265	13349765	0	EMP1	1.0886	6.9628	6.1047	5.7064	8.4096	0.41229	15.087	9.8559	5.8491	0.53144	12.3111	0	9.4187	5.0457	4.5346	3.3649	0.95631	2.7413	2.6246	2.2638
chr12	13408594	13409094	0	NA	1.7909	4.4136	4.6881	9.1302	9.0788	13.1934	8.239	1.2113	5.194	6.643	4.9664	0	6.4497	0.13824	4.0498	3.3649	2.8274	5.6594	7.2779	13.4878
chr12	13492491	13492991	0	NA	1.7558	15.828	0.80946	0.16304	7.1382	0.41229	21.4	2.3126	3.0883	0	3.0778	0	19.3492	30.8963	10.4382	10.0013	0	2.476	6.3118	0.038047
chr12	13543282	13543782	0	NA	4.9866	0.26634	3.8449	0.57064	4.5952	4.7414	2.461	1.3765	0.60831	1.3286	3.4975	0	4.4022	0.27648	6.4455	0.68545	1.8295	5.0404	3.1559	4.3945
chr12	13880741	13881241	0	NA	1.5802	2.2068	0.84319	1.9565	5.9336	17.5225	4.601	3.5239	22.0394	13.286	1.8886	19.7435	0.10238	2.903	2.5383	1.3086	0.87315	0.058952	5.2491	5.4598
chr12	14094683	14095183	0	NA	3.4414	3.6526	5.8686	7.7444	6.4243	0.61844	7.49	7.3782	3.6966	0.79716	3.2876	0	4.4022	3.1795	1.9964	2.0252	0.87315	1.857	5.0881	9.4357
chr12	14100089	14100589	0	NA	6.1103	2.6253	3.7438	1.9565	11.3764	0	7.276	16.3531	7.1125	0.53144	1.6088	0	2.2523	1.728	2.6523	2.7106	2.7858	0	0.69237	1.8072
chr12	14319812	14320312	1	NA	1.6154	11.6427	3.9124	0.32608	7.5174	0.20615	11.877	2.4777	4.5389	0.26572	6.2255	79.4441	2.1499	2.903	6.0747	1.3397	0.99789	0.619	4.3957	1.7121
chr12	14410435	14410935	0	NA	14.5032	8.5228	7.42	2.3641	4.5283	18.3471	7.811	8.5345	6.2234	12.4888	16.8578	19.7435	2.457	7.3958	3.8502	3.5207	4.6568	6.3963	15.7152	19.1758
chr12	14470288	14470788	0	NA	1.6505	2.7014	7.2514	53.803	1.673	9.6889	2.782	0.055061	7.2997	5.5801	12.1013	0.47008	0.20475	4.3545	1.9393	7.0103	13.5131	6.6027	0.45085	1.4268
chr12	14652396	14652896	0	NA	7.9715	4.4136	6.7118	2.201	5.4651	26.3868	2.996	6.0017	6.0363	11.6916	7.0649	19.7435	0.10238	2.903	16.3418	5.2655	4.4073	6.2195	13.5898	4.3754
chr12	14923814	14924314	0	HIST4H4	21.3158	10.1588	18.685	19.9723	10.4395	21.6455	19.26	8.8648	29.0115	29.7606	22.8035	40.4272	11.0567	4.7001	3.9642	4.8293	7.401	6.6616	5.378	18.1295
chr12	15688183	15688683	0	NA	5.5484	20.8123	22.8335	10.8421	7.0043	40.4049	2.247	17.0689	15.2076	1.5943	13.6402	0	15.1518	50.9409	87.5557	24.4891	21.9951	19.6017	18.1627	27.2038
chr12	15942197	15942697	0	EPS8	9.8327	10.0827	11.2313	19.9723	11.7556	12.9873	8.132	8.6996	16.7518	34.2778	15.3189	1.4103	4.7093	1.9353	4.0498	2.991	6.6526	8.4007	6.9237	16.912
chr12	16081210	16081710	0	NA	1.194	2.6634	3.7775	3.4238	11.0195	0.61844	9.095	4.9555	3.3691	17.006	9.0235	0	8.5997	1.728	3.9357	2.7106	0.95631	1.857	0.61186	1.0083
chr12	16089574	16090074	0	NA	20.0867	41.8149	21.9566	21.4397	37.0738	4.3291	5.029	34.3581	3.7434	1.0629	28.4694	0	23.7515	35.1126	59.7489	97.8008	48.1897	54.5899	81.732	33.006
chr12	17092693	17093193	0	NA	9.3059	4.4897	6.7792	7.3368	2.6768	13.8119	2.675	3.7441	9.1246	5.8458	9.1634	0	2.8666	1.4515	3.2227	2.7729	0.083157	4.4804	6.1669	8.5797
chr12	18502548	18503048	0	NA	2.9498	12.3276	9.41	2.4456	2.2753	23.0885	16.371	16.3531	6.2234	5.8458	26.8606	0	4.9141	16.0357	30.6588	7.353	7.9	10.5525	2.1737	1.4648
chr12	18539435	18539935	0	NA	3.301	18.3011	5.8011	0.48912	5.0636	0.41229	0.107	10.4616	1.4974	0.26572	13.5702	19.7435	0.10238	5.8751	52.2768	3.4895	1.871	3.2719	0.12881	1.8643
chr12	19249880	19250380	0	NA	2.4582	5.0224	4.5869	5.3803	5.4651	22.2639	0.321	1.2113	28.45	0.53144	4.9664	29.6153	4.4022	4.3545	7.4437	4.7358	2.7442	1.297	0.69237	1.7312
chr12	19426792	19427292	0	NA	7.234	9.3598	2.4284	7.2553	12.1572	31.1282	11.877	9.5256	13.9442	30.5577	13.0806	1.4103	0.20475	6.1516	3.6505	7.1972	3.6589	4.4214	0.09661	1.4648
chr12	19584713	19585213	1	AEBP2	30.6568	85.9887	45.5321	112.7418	72.6307	110.4949	46.438	31.55	144.5896	36.4035	68.2008	0	245.2952	161.4626	177.336	75.8042	98.1257	87.6327	125.3513	176.5013
chr12	20365459	20365959	0	NA	27.2505	5.0224	11.4336	0	6.6028	0.41229	5.136	1.762	35.6561	13.0202	10.9821	23.0341	2.2523	4.3545	3.8787	4.175	2.9937	3.3013	5.861	5.5169
chr12	21954422	21954922	0	NA	6.2859	2.5492	0.9781	0.65216	3.5914	0.61844	2.782	1.3765	2.5736	29.4948	3.1477	0.47008	0	0	2.5668	0.031157	2.6195	0.088429	0.016102	2.397
chr12	22254546	22255046	1	NA	1.0886	6.7345	3.2378	3.9945	45.2827	57.9274	21.079	7.4332	42.5814	51.5495	9.653	81.3245	15.2542	21.9108	6.531	6.761	5.4052	1.9749	14.5881	2.1687
chr12	22569691	22570191	0	NA	6.4263	4.1092	2.4621	2.4456	7.272	4.7414	2.461	1.6518	11.9322	11.4259	9.3033	0.47008	2.1499	0	1.6541	2.181	2.7442	0.20633	1.3525	0.81802
chr12	22596255	22596755	0	NA	1.6856	8.2184	2.3947	1.9565	5.4205	4.3291	0.321	1.1563	15.348	11.6916	10.7023	21.1538	0	1.5206	1.3119	1.994	8.8147	4.9815	2.7212	9.3216
chr12	22983867	22984367	0	NA	7.6554	3.6526	13.12	17.3637	20.3214	26.3868	4.922	8.5345	13.1488	0.26572	11.052	0.94017	47.4005	21.7726	32.1988	45.3953	35.8408	40.913	37.7584	40.7106
chr12	23131806	23132306	0	NA	0.98327	0.26634	0.84319	3.7499	11.421	8.8643	7.169	2.3126	0.32755	0	18.1869	0	6.4497	7.4649	5.704	3.5519	1.1226	1.3559	3.478	1.2365
chr12	23237524	23238024	0	NA	3.8277	0.91315	0.26982	3.5053	14.1425	5.1537	11.77	8.2592	2.3396	0.53144	15.1091	0	10.852	14.7915	3.3368	5.9821	4.4489	4.4804	0.70847	1.5029
chr12	25206992	25207492	0	LRMP	3.1956	5.9736	6.0372	5.7064	8.8335	5.1537	4.601	2.3676	3.5562	0	1.6788	0	2.3547	30.8272	13.5754	14.7683	7.9415	9.3734	1.739	0
chr12	25611129	25611629	0	NA	10.8862	5.3648	2.7319	10.4345	7.2274	5.1537	9.737	8.4794	14.3654	17.2717	11.122	29.6153	2.2523	3.0412	5.761	9.9701	7.1931	5.9542	1.433	2.0355
chr12	25671482	25671982	0	NA	3.2307	4.2233	1.4503	5.5433	6.0005	13.6057	2.782	2.3126	12.4937	28.432	0.34975	0.94017	2.1499	6.0825	2.6238	5.2966	6.3615	3.8319	2.4152	0.95118
chr12	25864127	25864627	0	NA	19.8058	16.3987	13.9632	12.6356	15.5478	13.3996	11.663	26.3742	4.5389	11.6916	22.6636	9.8718	8.8044	23.4314	11.8072	18.0709	6.2784	9.5798	12.833	17.5969
chr12	26150480	26150980	0	NA	4.1438	1.7883	2.1923	3.9129	8.4766	4.5352	18.832	0.49555	2.3396	1.0629	36.5836	0	0	0.069119	2.5383	1.3397	0.95631	1.4149	0.33813	3.8238
chr12	26306195	26306695	0	NA	2.3528	3.6526	3.7775	8.9672	11.8449	0.82459	23.326	5.0106	3.3691	6.1115	16.9977	0	0	6.1516	5.7895	3.5519	1.7879	1.4149	0.064407	0.15219
chr12	26427515	26428015	0	NA	18.9279	1.7883	11.7372	4.4836	25.7197	17.7287	7.704	18.06	15.3948	1.3286	24.0626	0	2.457	6.2207	6.2458	2.9287	1.9542	7.1922	3.2847	3.7667
chr12	26471467	26471967	0	NA	3.2658	4.6419	3.1367	0.32608	14.4771	18.3471	0.428	3.8543	27.1398	0.26572	0.2798	20.6837	0.10238	3.2486	2.0819	0.2181	3.4926	0.1179	2.85	0.22828
chr12	26783480	26783980	0	NA	3.8628	3.6907	2.4958	10.5976	8.6327	9.2766	6.741	11.7831	12.5872	0.79716	7.8343	1.8803	2.1499	1.4515	1.6256	2.0563	0.24947	0	1.8195	4.6988
chr12	26795241	26795741	0	NA	1.6505	2.0165	0.16864	2.1195	5.4875	18.3471	4.708	2.5328	4.6793	0	1.9586	0	0.30713	0.069119	0.85559	1.4644	1.8295	0.619	1.8356	0.45657
chr12	27165785	27166285	1	TM7SF3	7.6905	5.6311	15.1099	21.3582	21.9498	44.3217	18.832	23.7864	18.296	19.6632	5.4561	80.3843	32.4535	19.2843	7.7003	25.3615	28.5646	24.0821	9.1296	8.9411
chr12	27702073	27702573	0	NA	5.8996	20.546	27.9601	7.9074	34.0178	9.4828	7.276	13.6551	13.1956	23.9147	33.296	40.4272	2.457	25.2977	9.6112	5.6705	4.8647	2.5939	2.8661	0.20926
chr12	30981572	30982072	0	NA	6.1805	1.9024	4.4183	1.7934	9.7034	6.3906	6.955	7.1579	0.093586	0	0.06995	0	0.10238	0.13824	1.5971	0.18694	0.083157	0.029476	2.4152	0.85606
chr12	31399168	31399668	1	NA	3.9331	10.6915	5.0591	7.4183	9.8819	27.0053	7.597	1.2113	5.3812	13.5517	1.6088	80.3843	10.9543	7.3958	3.2513	12.525	7.2763	14.3549	22.8965	18.3007
chr12	31476904	31477404	0	FLJ13224	3.4063	7.153	7.8585	2.201	12.5141	4.7414	2.889	5.0656	6.4574	1.0629	4.9664	0	6.7569	4.4236	2.5383	2.4614	3.6173	1.4149	10.8203	7.5904
chr12	31589340	31589840	0	NA	1.7558	6.8867	16.7626	14.0214	7.9858	9.2766	4.601	0.27531	1.2634	11.1602	3.1477	0	0	1.4515	5.7325	6.6364	2.661	5.6005	11.3034	13.1263
chr12	31671645	31672145	0	NA	7.6554	6.0877	16.9987	0.24456	6.8036	5.1537	4.815	8.2592	24.9873	5.5801	14.1298	0.47008	0	1.5206	3.3653	1.4332	0	0.67795	2.5602	9.2074
chr12	31789555	31790055	0	NA	1.0535	2.6634	8.2295	5.7064	4.7959	8.8643	5.136	11.728	8.9842	3.1886	4.8265	0	2.1499	2.903	2.0819	2.6483	7.9415	3.8614	2.4475	2.9296
chr12	31885772	31886272	0	AMN1	9.6571	9.3979	12.9176	7.7444	19.1169	5.3598	4.922	13.49	1.2166	28.1662	24.1326	2.3504	2.1499	13.2018	3.7361	24.4268	15.8831	9.963	19.6279	16.6647
chr12	31902137	31902637	0	NA	6.918	10.6535	25.127	12.4725	19.2284	9.6889	9.523	3.579	5.9895	0.26572	37.353	0.94017	2.1499	1.4515	3.8787	13.927	14.9268	20.5744	5.5551	3.8238
chr12	32111964	32112464	0	KIAA1551	4.214	7.7618	12.1419	5.6249	3.9706	0.20615	3.103	7.1029	13.6167	18.8661	13.9899	0	2.457	4.4928	6.2744	2.9599	13.3883	10.8472	8.8076	11.7186
chr12	32370882	32371382	0	NA	1.7909	1.7883	4.452	2.3641	11.8003	9.4828	5.35	15.362	2.6204	22.5861	3.4275	9.8718	4.4022	0.20736	1.8538	2.0252	0.99789	1.4443	1.7712	1.0273
chr12	32401693	32402193	0	NA	6.2508	20.6601	29.8826	14.7551	13.1387	48.2385	21.721	11.1223	35.4221	18.0689	16.7179	10.8119	25.9014	7.3266	30.5732	10.1259	6.32	9.4324	27.4211	32.5494
chr12	32449403	32449903	0	NA	0.8428	2.6634	2.3609	0.57064	4.3275	0.41229	0.107	3.8543	0.28076	22.3204	0.2798	1.8803	4.4022	0	4.4776	0.77892	2.6195	0.029476	2.1254	0.038047
chr12	32589892	32590392	0	NA	1.7207	3.3863	4.5195	5.6249	13.384	4.7414	3.531	13.1596	0.32755	0.26572	7.7644	10.3418	0.10238	9.262	1.5971	1.3397	1.081	0.029476	2.528	0.98923
chr12	32597738	32598238	0	NA	7.6905	4.2614	2.5633	0.16304	6.469	0	16.264	6.3871	7.0189	0.26572	1.9586	0.47008	0.20475	4.4236	0.88411	2.1498	0.16631	2.535	0.032203	0.85606
chr12	34175118	34175618	0	ALG10	3.2658	3.2341	3.0355	1.875	2.9891	13.3996	30.174	4.8454	12.4001	0.53144	6.1556	29.6153	6.5521	0.13824	1.3975	3.3338	1.7463	5.6594	2.3991	6.9246
chr12	38532459	38532959	0	NA	6.3561	1.2556	4.0473	0.16304	4.1491	4.5352	5.136	6.9927	8.0016	0	1.7487	0	0.20475	1.728	1.5401	1.3709	5.4052	1.9454	2.8983	6.468
chr12	38543089	38543589	0	NA	3.1956	3.4243	1.5177	0.16304	18.3361	0.20615	6.848	13.0495	0.23396	11.1602	0.20985	0	21.7039	10.2988	3.2227	0.90354	3.7005	1.0022	3.3491	2.6823
chr12	38710246	38710746	1	ALG10B	4.9866	5.8594	13.0188	27.9613	4.5283	35.2512	4.815	6.1118	13.991	0	4.6167	69.5724	2.1499	1.5206	3.7076	6.5741	3.7005	2.5644	2.0449	3.6716
chr12	39300340	39300840	0	CPNE8	7.3745	10.1588	9.5786	1.875	6.5136	27.6237	11.449	2.6429	17.6409	12.2231	0.1399	0.47008	8.9068	3.1795	2.5953	6.0756	6.2368	5.6889	5.8771	10.6152
chr12	40422036	40422536	0	NA	6.8829	7.2672	8.1621	6.8477	7.0935	1.8553	2.675	6.9927	6.9721	11.9574	4.7566	0	10.7496	7.3266	15.4007	11.1852	8.0663	12.0263	6.1347	3.6906
chr12	40552642	40553142	0	NA	7.6554	4.5658	3.8787	3.7499	14.6332	0.41229	11.77	5.9466	12.3533	0	7.7644	9.8718	10.7496	5.8751	8.2993	5.3901	4.4489	4.392	7.133	4.052
chr12	40803222	40803722	0	NA	10.9915	16.5129	8.3981	11.1682	2.8553	8.6582	7.169	7.213	10.8091	13.286	7.8343	0	17.1993	11.6812	14.7732	18.5694	19.4173	12.6158	48.0634	42.8603
chr12	40868395	40868895	0	NA	11.132	9.3598	22.0578	3.7499	7.0043	13.8119	2.889	4.7903	9.5457	5.8458	6.1556	11.7521	28.3584	21.9799	44.6905	47.0466	68.5217	56.6238	74.0032	36.5444
chr12	42418038	42418538	0	NA	4.2491	5.8214	3.2378	5.3803	2.5876	4.7414	9.416	8.2592	6.5978	13.286	3.2876	0	0.10238	1.5897	2.0819	3.0222	5.4468	2.6529	2.8339	3.7477
chr12	42868181	42868681	0	PRICKLE1	22.0181	6.1257	5.3627	7.0107	5.8667	0.41229	2.461	2.3126	5.0536	17.2717	13.5702	0	0.51188	1.5897	0.31372	0.24925	0.95631	4.5983	0.30593	0.038047
chr12	43150812	43151312	0	NA	2.704	5.0604	5.2278	0.32608	11.2426	5.3598	2.889	14.3709	1.4974	0	3.5674	0	2.1499	4.631	2.139	2.2433	7.2763	0.76638	11.2712	10.1586
chr12	43184489	43184989	0	NA	1.8261	4.2994	6.442	2.1195	9.4581	4.5352	2.675	11.6729	6.3638	0.79716	5.0364	2.3504	0.20475	3.1104	4.7343	2.2121	2.8274	0.76638	1.4814	3.3482
chr12	43355175	43355675	0	NA	1.7909	6.9628	19.5957	0.16304	21.8829	4.5352	21.079	4.8454	3.5095	1.3286	1.6788	0	0.30713	7.3958	1.9679	2.0252	1.9542	0.029476	0.40254	2.0546
chr12	44422924	44423424	0	NA	6.0049	10.2349	6.5769	7.4998	6.0674	5.3598	0.428	3.5239	2.4332	11.4259	3.7073	1.4103	0	5.8751	26.666	7.2595	1.871	5.6005	2.7856	1.2365
chr12	45342475	45342975	0	NA	4.9163	12.2895	7.4538	5.7064	12.3579	34.6327	7.383	7.1579	4.5389	5.8458	10.9121	9.8718	12.8995	7.2575	3.1942	6.0756	17.5878	10.6409	7.5678	7.1909
chr12	45809099	45809599	0	NA	10.6755	1.8263	3.0355	2.5271	13.5625	22.6762	9.202	10.0211	3.7902	12.2231	7.9742	0.47008	12.8995	8.709	2.0819	5.9198	1.8295	2.0044	3.3813	0.15219
chr12	46465035	46465535	0	NA	10.3945	15.828	13.7945	35.4611	8.945	10.3074	7.49	13.1596	5.4748	12.4888	4.7566	30.0853	13.4114	22.1873	16.7126	39.2886	40.3313	21.2818	17.0516	8.4845
chr12	46501321	46501821	0	NA	19.1034	13.3168	12.4454	19.9723	14.8563	30.3036	4.708	15.307	7.2529	0.79716	6.925	10.3418	25.799	16.1048	29.8887	63.0923	44.115	60.4262	10.8847	13.7351
chr12	46554210	46554710	0	NA	2.107	1.9785	5.1266	3.9945	6.4466	1.443	16.371	12.4438	2.3396	0.53144	3.4275	0	2.1499	3.1104	1.8253	3.6142	13.0141	9.3145	2.4958	0.57071
chr12	46751121	46751621	0	NA	24.9328	53.2293	13.0188	16.63	21.5706	13.3996	43.442	10.0762	12.2129	24.7119	27.4202	0	2.7642	4.4236	7.3296	0.37388	2.8274	2.1812	2.4797	2.1687
chr12	46824095	46824595	0	NA	25.0733	12.8983	14.604	0.57064	9.525	5.1537	3.317	5.1207	6.1766	16.7403	18.2568	0	0	5.8751	3.2798	2.7729	0	1.9749	0.032203	1.6931
chr12	46867344	46867844	0	NA	27.1452	10.5774	11.5348	10.9236	16.6408	22.6762	14.445	1.5417	8.1887	0.26572	9.4432	0.94017	0	1.5897	2.6809	8.1007	10.852	10.1398	1.7551	2.8535
chr12	46956527	46957027	0	NA	33.115	6.7345	4.5532	4.6466	14.2763	4.9475	0.107	8.149	20.542	0.26572	7.7644	0.47008	4.2998	1.4515	2.7094	2.0563	3.4926	0.70743	0.37034	0.019024
chr12	46971185	46971685	0	NA	7.5852	10.8057	15.1774	2.2826	7.8074	4.5352	4.601	5.8915	7.3933	0.26572	1.9586	0	0.20475	4.5619	37.5606	16.5442	14.4694	15.0034	8.5339	9.2265
chr12	47482172	47482672	1	AMIGO2	7.0936	1.9405	53.7279	12.228	52.0639	0	2.782	2.4777	1.4974	5.8458	10.7722	0.94017	9.0092	20.7358	5.704	5.3589	8.8978	12.4979	2.4475	1.2936
chr12	47489612	47490112	0	NA	9.0601	2.0165	14.975	0.57064	27.4819	9.4828	23.54	4.8454	3.7434	2.1258	24.4124	0	2.1499	4.3545	1.0267	0.09347	0.87315	0.67795	0.67627	0.58973
chr12	47665042	47665542	0	NA	20.789	1.2556	19.1909	0.4076	5.6882	5.3598	18.725	3.634	5.0068	1.0629	25.3217	0.47008	2.457	7.4649	2.7379	2.0563	1.1642	0.088429	1.5297	0.79899
chr12	47950017	47950517	0	NA	22.4044	45.2773	13.7945	43.45	22.2398	22.4701	9.523	32.5411	16.3775	12.4888	15.249	9.8718	30.2012	12.165	21.9888	50.8789	43.0755	44.2438	34.9567	16.7598
chr12	48154529	48155029	0	RAPGEF3	1.6505	1.9024	0.87691	6.8477	9.0565	9.0705	0.535	1.2664	0.74868	0	5.9457	9.8718	4.5046	1.6589	0.88411	0.15578	0.20789	0.64848	0.9822	0.93216
chr12	48162122	48162622	0	SLC48A1	24.687	14.8388	17.5046	14.1844	45.9519	4.9475	23.219	21.4187	0.37434	0	6.2955	0	13.0019	20.5975	9.2689	47.4828	31.5167	38.4959	8.3085	7.3431
chr12	48214399	48214899	0	HDAC7	5.8294	1.1795	3.5077	2.6086	9.7257	0.61844	6.313	6.332	7.6272	6.3773	12.2412	0.47008	11.1591	6.359	2.1105	6.9168	5.1142	0.97271	4.8627	10.6532
chr12	48275433	48275933	0	NA	8.0066	3.4624	3.1029	7.0922	10.9749	0.20615	6.741	10.6818	5.5683	5.5801	1.8886	10.8119	4.7093	4.4236	3.1087	2.6795	2.0374	0.7369	0.16102	0.095118
chr12	48604178	48604678	0	OR10AD1	2.6689	9.9306	5.8349	3.9945	4.0152	12.9873	0.321	6.1668	3.1351	0	3.2177	0.94017	0	2.903	9.8678	2.7106	3.6173	0.64848	0.72457	1.2556
chr12	48858752	48859252	0	ANP32D	9.3059	15.1431	22.901	23.1516	5.5321	21.6455	0.214	7.1029	10.2476	17.2717	19.9356	51.2391	0	1.4515	27.4931	2.0563	2.8274	0	0.33813	0
chr12	48995910	48996410	0	NA	35.5731	45.6577	46.2741	15.9779	12.4918	13.1934	20.972	30.5038	6.317	45.438	10.5624	31.0255	47.2982	53.913	148.531	55.5212	27.7746	29.8594	98.5099	123.2542
chr12	49412454	49412954	0	PRKAG1	22.9312	18.4533	16.9987	9.7008	16.6631	13.8119	14.766	6.9377	13.7103	0.53144	5.6659	0.47008	2.2523	4.5619	5.761	8.4123	8.5652	11.9084	6.9076	7.4763
chr12	49443023	49443523	0	KMT2D	5.5133	0.9512	0.23609	3.9945	9.1235	9.0705	4.494	4.6802	4.2581	22.5861	6.5753	0	2.9689	0.27648	3.3083	0.77892	1.081	3.2424	1.1754	1.4838
chr12	49520557	49521057	0	TUBA1B	25.9161	14.991	9.0052	16.5485	12.8487	0.41229	28.783	9.6357	11.745	23.1176	19.0263	0	2.2523	0.13824	2.7664	3.4584	3.5342	3.2129	2.4313	3.0628
chr12	49595058	49595558	0	NA	12.2206	9.0555	7.9934	2.6086	11.711	4.9475	13.91	1.7069	10.622	2.1258	9.653	0.94017	0.20475	1.6589	2.0534	5.5147	1.1226	0.79586	1.1754	0.45657
chr12	49616260	49616760	0	TUBA1C	1.0886	7.153	8.9041	4.1575	16.5516	9.2766	2.461	8.3693	13.4295	5.8458	11.1919	0	2.3547	11.8885	3.7931	1.4644	4.74	0.029476	0.75678	0.019024
chr12	49628186	49628686	0	TUBA1C	5.8294	6.6965	6.7455	17.6083	7.8743	17.9348	5.136	11.2875	11.511	13.0202	9.653	29.6153	6.5521	1.9353	3.9642	3.0222	4.6152	3.5961	6.65	4.4706
chr12	49658729	49659229	0	TUBA1C	13.4497	3.9951	10.0171	16.8746	8.6773	9.4828	20.651	6.5523	14.7865	33.7463	20.0755	11.282	2.6618	7.7414	2.5383	7.1972	12.0162	4.3035	2.0771	15.6374
chr12	49730756	49731256	0	C1QL4	7.0584	9.8545	6.1384	3.8314	4.6398	4.7414	9.095	14.0406	16.1435	0.53144	2.0285	10.8119	0.51188	3.1104	4.0498	1.4332	3.6589	3.2129	2.222	4.6227
chr12	50564070	50564570	0	CERS5	22.7556	34.3955	38.6517	38.6404	19.8084	9.0705	9.63	23.6762	5.1472	0	28.4694	20.2136	34.3987	32.0022	17.7393	53.901	45.5703	28.7098	24.0237	16.5506
chr12	50640896	50641396	0	NA	13.2039	14.4202	6.0709	10.8421	13.5402	18.5533	18.297	5.1207	5.428	0	12.8008	0	2.2523	7.534	2.2816	6.0756	2.7026	1.3559	0.40254	0.19024
chr12	51322048	51322548	0	METTL7A	9.2357	7.5716	8.1283	9.3748	6.3797	35.8696	0.214	5.0106	10.2476	5.5801	5.1063	29.6153	13.2066	5.806	7.5863	8.7239	20.1657	16.8899	20.4813	13.5258
chr12	51477104	51477604	0	CSRNP2	6.4615	8.5989	7.4875	16.0594	7.9635	6.3906	2.247	4.8454	10.2008	5.5801	12.2412	0	0.30713	7.4649	3.1657	2.2744	6.4447	8.9313	8.0669	8.5416
chr12	51765196	51765696	0	NA	4.811	4.2614	1.7538	7.4998	9.3911	5.1537	12.305	8.2041	16.1903	0.26572	17.1376	0	4.2998	3.1104	0.91263	1.4332	1.9126	1.916	3.8483	4.9271
chr12	52444633	52445133	0	NR4A1	23.4228	6.7726	12.5129	6.4401	1.9407	0.61844	3.103	2.4227	14.1314	5.8458	4.6167	2.8205	7.3711	3.7324	3.9928	4.2062	7.4426	5.5415	3.8644	3.0818
chr12	52444991	52445491	0	NR4A1	12.0099	3.0438	3.5077	3.2608	2.7214	0	6.42	0	8.5631	0	0	28.205	8.1902	2.8339	1.7682	0.12463	7.6089	3.6256	3.2203	1.9785
chr12	52477425	52477925	0	OR7E47P	2.5635	5.9355	6.1384	4.076	2.1861	10.1012	0.107	2.7531	8.2355	23.1176	6.1556	19.7435	2.3547	3.0412	2.2531	0.2181	2.7442	2.1518	2.7534	10.7674
chr12	52541076	52541576	0	NA	9.0952	14.23	19.2247	7.9889	11.4657	0.41229	25.894	6.1118	5.0536	0.26572	12.2412	0.47008	7.4735	9.1237	2.7379	6.6987	1.8295	6.9564	3.3652	0.55169
chr12	52550471	52550971	0	NA	10.2541	6.0116	12.5466	10.5976	3.7029	0.41229	18.19	1.2113	2.0589	0.79716	1.7487	0.47008	4.9141	3.2486	2.852	3.77	7.1931	8.2533	5.6517	3.4813
chr12	52569732	52570232	0	NA	21.1753	42.1193	56.4261	44.0207	24.8274	9.0705	11.77	28.1912	11.6046	6.3773	9.0235	29.6153	86.5085	59.6499	93.8871	58.4499	56.256	81.4722	62.6837	18.9475
chr12	52585884	52586384	0	KRT80	16.1888	9.1315	6.307	6.5216	10.7965	9.8951	7.49	3.9644	11.2771	1.5943	14.9692	0	12.0805	2.2809	1.5115	8.7862	13.7626	19.1301	2.0932	4.2423
chr12	52609317	52609817	0	LINC00592	8.6387	7.3433	5.3289	11.1682	24.9612	5.1537	11.449	8.3693	0.46793	0.26572	3.6374	0.47008	8.8044	1.4515	3.9072	10.0636	17.0888	19.1006	0.56356	7.6475
chr12	52624001	52624501	0	KRT7	6.5317	0.26634	8.8703	7.6629	13.9194	4.7414	12.519	6.277	3.1351	6.643	4.6866	1.4103	5.2212	1.7971	0.85559	2.0563	0.5821	2.2402	0.72457	1.9594
chr12	52637795	52638295	0	NA	20.6837	4.4136	20.675	18.4235	15.5032	0	6.955	9.6357	0.28076	5.5801	4.9664	0	7.064	3.2486	2.5383	8.2877	9.3968	9.8156	3.5585	1.2936
chr12	52674110	52674610	0	KRT86	29.1819	5.9736	46.5102	14.9181	12.4695	0.41229	16.585	14.9215	5.7087	0.26572	3.5674	1.4103	4.9141	7.9487	5.1621	3.5519	4.0747	2.8002	1.3042	0.13317
chr12	52674611	52675111	0	KRT86	24.8977	2.4351	29.1406	3.4238	13.5402	0	8.774	17.6195	4.6793	0	4.197	9.4017	2.0475	9.6767	0.59892	0.62313	2.5363	3.5961	0.9661	0
chr12	53259021	53259521	0	NA	9.9731	1.2175	8.8703	2.8532	5.2867	4.7414	24.931	4.9004	3.2755	5.5801	4.6167	0.47008	0.10238	1.5206	2.5097	15.8587	10.852	9.3734	4.7822	8.6177
chr12	53289012	53289512	0	KRT8	14.7841	5.4789	24.5873	48.0151	7.2497	0.61844	5.35	3.7441	0.046793	0.79716	1.6788	0	9.5211	9.262	7.5577	15.2668	32.4314	29.5057	1.1432	1.3126
chr12	53318858	53319358	0	KRT8	14.2222	8.6369	21.3832	9.2933	11.0195	0.41229	18.725	7.1579	0.37434	0	22.3838	0	4.7093	10.5753	3.9072	1.0905	8.6899	3.0655	6.6178	0.36145
chr12	53320920	53321420	0	KRT8	9.025	6.5443	24.2501	9.4563	15.0347	13.3996	8.988	13.2146	0.51472	0.26572	0.20985	0	4.9141	1.8662	4.4776	5.8886	3.6173	5.9247	6.344	2.3209
chr12	53374551	53375051	0	NA	8.5333	6.1257	20.911	16.3855	4.0598	0.41229	4.815	1.4866	7.2997	2.1258	16.5081	1.4103	4.5046	5.8751	2.0534	10.8425	9.2721	5.7773	6.9076	11.8517
chr12	53693283	53693783	0	C12orf10	20.6486	6.6584	10.4555	12.9616	8.3204	14.018	14.445	3.7992	9.5457	12.2231	12.5909	10.3418	4.8117	1.6589	1.483	5.3278	7.3594	7.5164	8.55	21.1543
chr12	53764674	53765174	0	SP1	14.2574	7.9901	8.4993	11.6573	3.7921	9.0705	4.922	9.6357	11.1367	0.53144	7.8343	0	0.40951	1.4515	6.7877	11.5591	17.8788	12.8516	11.7864	14.515
chr12	53835312	53835812	0	PRR13	7.4096	4.4136	7.926	39.374	11.4434	4.5352	4.601	4.7903	2.714	23.3833	9.3033	10.8119	6.6545	6.1516	4.4776	5.6705	10.3947	3.6845	4.283	11.5093
chr12	53955306	53955806	0	NA	20.3676	3.6907	7.7236	14.7551	8.4319	18.141	5.136	0.27531	21.2439	17.006	6.3654	10.8119	0.10238	2.9721	2.6809	6.2625	2.7026	2.0044	1.0627	0.30438
chr12	54069713	54070213	0	ATP5G2	11.5885	3.9951	4.081	14.9996	4.9521	4.7414	19.367	5.9466	11.3706	0.53144	4.9664	10.3418	15.5613	7.534	3.3368	10.936	12.5568	8.9902	12.205	16.4745
chr12	54140341	54140841	0	CISTR	6.4263	4.3375	4.3846	12.8801	6.3574	0.41229	4.815	1.3215	16.0499	5.8458	3.3576	0.47008	4.607	3.456	0.91263	7.6334	4.9479	8.4302	6.4407	9.0933
chr12	54616349	54616849	0	MIR3198-2	3.5468	4.2614	3.1704	1.875	14.9678	4.3291	2.889	3.7441	7.9548	0.26572	9.4432	0	2.1499	6.1516	3.8787	1.4644	1.871	1.297	0.77288	1.617
chr12	55328917	55329417	0	NA	9.5517	3.4624	4.4858	7.9074	8.8781	4.7414	14.017	8.2592	5.5683	0	7.6944	0.47008	2.1499	3.1795	5.4758	3.3338	10.561	4.5393	1.0788	0.58973
chr12	55566408	55566908	0	NA	18.8576	10.6915	13.1537	5.2988	2.6768	21.8516	4.922	21.0333	6.0363	0.26572	7.4846	0	19.4516	16.1048	27.2364	28.3837	7.9415	22.3724	21.1415	10.482
chr12	56013389	56013889	0	NA	6.0049	2.8917	6.7118	0.16304	8.655	0	18.511	2.5879	12.1661	17.5375	3.1477	0	0	1.5897	2.196	7.945	5.4052	6.249	1.7551	5.2315
chr12	56122727	56123227	0	CD63	6.1805	2.0165	7.8922	13.3692	8.6104	5.1537	9.309	21.639	29.6198	18.3346	13.7101	13.1623	11.2615	3.1104	1.8253	2.1498	0.45737	2.3286	7.4712	11.6615
chr12	56326971	56327471	0	DGKA	21.1753	5.4789	4.7556	24.782	11.6664	0.41229	4.708	8.5895	0.28076	0.26572	3.1477	10.3418	0.10238	0.48383	2.8805	12.1511	13.5131	13.1464	3.9127	0.57071
chr12	56511679	56512179	0	ZC3H10	46.5647	12.632	15.1436	28.5319	18.5146	36.6942	25.466	12.8292	20.3081	12.7545	9.3732	29.6153	10.852	9.1929	1.5401	8.0696	9.2721	10.3461	8.711	25.0541
chr12	56861943	56862443	0	SPRYD4	10.0434	15.5236	9.1064	2.7717	8.9004	17.9348	0.535	6.0017	17.6409	1.3286	3.0778	9.8718	7.1664	12.0268	3.8502	3.6765	10.0205	4.8046	4.8305	8.884
chr12	56907526	56908026	0	SNORA105C	20.0867	5.0604	4.3508	7.4998	2.0745	5.7721	9.951	2.4777	3.2755	6.3773	0.06995	0.47008	0	3.0412	2.0819	2.7418	4.5737	1.297	0.70847	3.3862
chr12	57118785	57119285	0	NACA	12.8176	9.8545	7.9934	17.9343	11.6664	9.6889	9.951	5.1757	13.2423	1.86	9.3033	49.3588	15.6637	1.5206	2.7664	9.0043	9.3552	8.4302	10.2567	24.6356
chr12	57373949	57374449	0	NA	3.0551	5.8594	3.8112	5.4618	3.2122	4.5352	0.321	6.1118	6.4574	11.6916	4.5467	0	2.3547	4.4236	12.5202	4.0815	0.95631	3.1245	11.0296	3.9569
chr12	57425134	57425634	0	NA	16.2941	27.7751	23.1708	21.0321	12.8264	8.6582	11.663	15.0317	9.4521	0.26572	4.5467	0	24.2633	35.6655	39.1291	54.0568	56.4223	57.3017	33.9262	18.491
chr12	57489833	57490333	0	NAB2	5.9698	51.2508	2.968	19.6463	38.8137	8.6582	55.961	9.2503	11.5578	7.1744	15.8086	42.7776	71.5615	36.495	69.246	45.0214	50.4765	64.9655	52.9261	26.4619
chr12	57521361	57521861	0	LRP1	25.3542	13.5832	22.8672	45.5695	19.5407	5.566	9.951	23.8414	8.1887	12.2231	19.2361	30.0853	11.1591	11.8885	13.5184	24.8942	27.6914	32.866	33.1211	14.496
chr12	57632761	57633261	0	NDUFA4L2	7.9715	9.4359	10.3543	17.9343	6.9151	0.61844	5.136	8.3142	7.0189	17.2717	7.9043	0.94017	11.1591	1.5206	3.4794	7.4153	5.5715	5.8363	6.4729	14.4199
chr12	57723547	57724047	0	NA	10.6052	10.9198	7.4875	2.201	5.7997	17.5225	6.955	2.6429	0.46793	1.5943	4.6167	9.8718	0	1.4515	7.4437	0.77892	0.12474	0.058952	1.7712	6.9817
chr12	57775910	57776410	0	NA	4.0033	4.5277	9.7472	12.7171	18.5815	4.5352	9.416	9.4154	2.1057	0.26572	8.0442	0	0	0.27648	7.957	1.4021	2.661	2.5055	3.1076	2.5872
chr12	57903675	57904175	0	MIR6758	4.9163	5.2506	0.33727	1.9565	5.1529	4.5352	2.675	6.1118	0.093586	0.26572	0.2798	0.47008	6.6545	1.5206	5.2762	2.0252	0	1.238	0.37034	0.17121
chr12	58165550	58166050	0	METTL1	7.7608	7.6096	4.8568	11.2497	4.6844	5.1537	2.675	9.6907	11.5578	11.4259	9.3033	0.94017	6.9616	4.8383	4.6487	7.5711	9.0642	8.3418	10.0474	19.8417
chr12	58176253	58176753	0	TSFM	9.5166	9.3598	1.7201	16.63	10.6849	5.1537	12.198	8.6446	8.1419	2.3915	9.4432	0.94017	2.2523	6.0134	4.5917	11.4345	11.7252	9.5208	9.6449	8.7319
chr12	58197026	58197526	0	NA	5.5484	5.9736	5.3964	9.7824	3.2345	0.41229	9.416	1.3765	3.5562	7.1744	3.3576	10.8119	6.6545	5.9443	1.8253	2.8664	2.1621	3.9498	4.9432	7.0007
chr12	58298962	58299462	0	NA	3.7224	5.3648	1.8213	13.1247	8.7889	0.82459	7.704	3.579	15.1609	18.3346	13.7801	0	4.4022	4.4928	2.0534	11.9953	5.5715	9.4913	4.2669	13.3546
chr12	58704488	58704988	0	NA	11.5183	4.5658	11.8721	10.6791	14.9009	0.20615	21.186	14.426	3.603	6.3773	12.3111	1.8803	2.457	4.7001	2.7379	9.939	2.1205	3.8319	0.14491	0.11414
chr12	58819151	58819651	0	NA	11.2373	9.9306	22.1252	5.3803	9.0565	4.7414	4.922	11.2324	12.5405	0.26572	10.4924	0.47008	0.10238	5.9443	1.3404	2.1187	2.7026	1.297	2.4475	5.0603
chr12	59270935	59271435	0	NA	0.98327	1.2175	5.2952	9.2933	17.5108	1.0307	32.1	7.8737	0.42113	0	7.7644	0	6.4497	3.0412	6.1318	4.2062	4.5321	3.3013	1.111	0.13317
chr12	59281807	59282307	0	NA	12.7825	4.2614	4.7218	5.3803	31.6086	22.2639	9.416	17.7296	7.7208	0.79716	6.0157	0.94017	2.1499	4.3545	3.9642	7.3841	10.6441	8.8723	19.7245	6.1446
chr12	59300664	59301164	0	NA	10.2189	13.9637	9.1064	14.0214	17.3323	21.6455	4.922	22.2447	5.2876	22.8519	7.7644	0	12.8995	5.9443	15.4007	7.5711	15.1762	11.9379	23.1864	10.1016
chr12	59435065	59435565	0	NA	33.115	9.5501	19.0223	10.8421	27.9057	13.3996	16.478	10.847	8.5163	3.1886	36.5136	10.3418	0.61426	9.7458	4.392	2.9599	2.0374	2.6234	1.0949	2.3019
chr12	59543718	59544218	0	NA	9.7624	13.0505	2.226	8.9672	8.8335	8.8643	4.815	4.6802	10.2008	0.53144	13.5702	0.47008	0	2.9721	1.5401	2.6795	7.0684	1.9454	0.37034	1.4458
chr12	59751503	59752003	0	NA	36.7671	42.5758	4.5869	23.3146	38.256	27.0053	9.63	24.9977	18.1556	0.53144	18.4667	0.47008	47.4005	26.1271	62.9717	42.0615	30.893	34.8409	79.2201	102.2711
chr12	61314865	61315365	0	NA	41.7537	10.8057	4.3508	7.1737	10.7965	13.3996	0.535	2.4777	7.4868	0	20.4253	0	2.1499	19.146	14.8873	15.8899	15.7168	6.9859	1.3525	0.3995
chr12	62586564	62587064	0	FAM19A2	36.732	23.8181	37.6062	28.7765	49.0971	22.0578	22.898	29.2925	9.2182	45.7037	9.0235	20.2136	88.7608	62.8294	53.8453	50.3492	48.5223	55.3563	37.3558	29.9052
chr12	63110525	63111025	0	NA	17.4881	2.6634	19.3933	2.5271	14.7447	0	2.889	18.941	3.3223	0.26572	5.0364	1.8803	0.51188	1.5897	2.6809	0.24925	2.9521	0.67795	0.09661	1.4648
chr12	63118696	63119196	0	NA	15.4864	6.0496	13.4573	9.7008	10.7072	4.7414	3.21	7.1579	4.2581	1.0629	29.9384	0	4.4022	1.5897	5.0195	10.0013	10.1452	9.4619	2.6085	8.3133
chr12	63125837	63126337	0	NA	21.4211	5.3648	15.8182	2.6086	7.2497	0.41229	6.848	6.9927	4.4921	0	39.6614	0	0.20475	7.4649	2.909	2.181	5.6547	0.17686	1.0466	0.019024
chr12	63187579	63188079	0	NA	17.0667	3.5004	9.781	4.1575	7.2051	13.1934	7.704	6.5523	9.265	56.3325	21.6144	0.47008	2.1499	2.9721	3.4794	8.6304	6.32	3.9498	3.8644	8.9031
chr12	63613937	63614437	0	NA	7.3043	9.1696	15.9194	12.554	6.7366	0.82459	5.029	10.6268	4.3517	1.0629	7.9043	10.8119	8.8044	4.4236	16.0281	3.77	7.1931	2.8297	4.2669	2.2258
chr12	64311712	64312212	0	NA	16.6453	16.0563	36.3245	18.9126	8.7889	0.61844	2.675	18.1151	3.7902	0.79716	33.8556	30.5554	0.20475	4.4928	3.8787	2.8041	9.771	0.76638	0.75678	1.7692
chr12	64403776	64404276	0	NA	3.5468	3.5765	2.968	9.6193	8.3427	1.8553	2.996	3.8543	17.5005	17.006	8.324	40.4272	0.40951	0.20736	4.5917	2.991	1.1226	5.4236	0.85339	0.17121
chr12	64575122	64575622	0	NA	6.2859	4.1853	4.081	8.8857	10.8634	9.8951	21.079	9.5256	6.4574	0.53144	23.0833	1.8803	0.30713	7.534	3.4509	6.169	5.4468	3.5371	2.5441	1.3887
chr12	64846691	64847191	0	TBK1	12.2206	3.5385	5.0591	17.1191	12.001	9.6889	4.922	4.9004	12.9148	7.7059	6.925	10.3418	2.2523	11.8885	4.8198	22.8378	11.642	16.6246	4.9754	3.5955
chr12	64915933	64916433	1	NA	51.3054	21.3069	31.063	29.1841	48.9633	48.8569	18.511	12.1134	43.1429	36.1378	61.5556	119.4012	69.1044	78.9342	52.5334	29.2873	27.5667	16.5361	130.3911	44.1539
chr12	65019111	65019611	0	MIR548Z	5.2324	6.1638	11.9733	19.8093	8.0081	4.9475	0.321	8.8648	37.3406	35.0749	9.8629	0.94017	4.4022	4.4928	2.6809	8.1007	15.1762	15.0623	1.8034	8.5606
chr12	65028373	65028873	0	NA	12.9932	11.6808	33.4577	53.1509	12.1795	5.1537	2.782	8.2592	3.5562	0.79716	8.1141	31.0255	2.2523	1.5897	22.2454	31.8421	32.6393	43.2711	4.6534	4.2232
chr12	65044436	65044936	0	NA	27.8826	2.6634	6.7792	4.1575	8.3873	26.3868	4.708	5.9466	5.7555	0.53144	1.8187	0	0	0.069119	3.9928	1.994	0.99789	0.79586	1.4975	3.7667
chr12	65377498	65377998	0	NA	7.5852	7.3813	3.2041	3.8314	5.4875	4.3291	0.428	1.2664	14.459	0.53144	12.2412	0.47008	10.7496	5.8751	11.0657	21.1865	18.0867	18.6879	7.5356	9.2645
chr12	65930660	65931160	0	NA	8.0768	11.5286	2.0236	2.3641	17.3769	4.5352	23.433	22.2997	3.4627	0.79716	32.4566	0.47008	0.10238	1.6589	3.9357	2.991	3.6589	1.4149	0.41864	2.435
[truncated: 6,743 more rows]
